# Supplementary material for: Antimicrobial resistance and genetic diversity of Klebsiella pneumoniae strains from different clinical sources in horses
Source: Front Microbiol. 2024 Jan 11;14:1334555. doi: 10.3389/fmicb.2023.1334555 (PMC10808340; doi:10.3389/fmicb.2023.1334555)
Supplement: Supplementary file 1 [file Table_1.XLSX]

## Sheet: Bacterial strains
Strain	Age	Age range	Sex	Race	French region (same premises)	Year	Laboratory that performed the isolation	Context (cause of death)	Clinical source	Co-bacterial identification	Presence of lesion
001	]24 h-1 weak]	Foal	Male	French Saddlebred	Normandy	2019	ANSES	Necropsy (sepsis)	Sepsis	Escherichia coli	Yes, related to the cause of death
002	2 months	Foal	Female	French Trotter	Normandy	2011	ANSES	Necropsy (rhodococcosis)	Respiratory	Rhodococcus equi, Pseudomonas aeruginosa	Yes, related to the cause of death
003	1 month	Foal	Female	Thoroughbred	Normandy	2001	ANSES	Necropsy (sepsis)	Sepsis	Streptococcus zooepidemicus	Yes, related to the cause of death
004	20 h	Foal	Female	French Trotter	Normandy	2010	ANSES	Necropsy (sepsis)	Sepsis	Escherichia coli	Yes, related to the cause of death
005	24 h	Foal	Male	Thoroughbred	Normandy (A)	2001	ANSES	Necropsy (sepsis)	Sepsis	Escherichia coli, Clostridium difficile	Yes, related to the cause of death
006	]24 h-1 weak]	Foal	Female	Trotter	Normandy	2018	ANSES	Necropsy (sepsis)	Sepsis	Clostridium difficile	Yes, related to the cause of death
008	]24 h-1 weak]	Foal	Male	Thoroughbred	Normandy	2015	ANSES	Necropsy (sepsis)	Sepsis	Staphylococcus aureus	Yes, related to the cause of death
009	4 months	Foal	Male	Thoroughbred	Pays de la Loire	2014	ANSES	Necropsy (endo/enterotoxemia)	Digestive	Escherichia coli	Yes
010	2.75 months	Foal	Male	Thoroughbred	Normandy (B)	2014	ANSES	Necropsy (perforated gastric ulcer)	Digestive	Rhodococcus equi	Yes
011	1 month	Foal	Female	Thoroughbred	Normandy	2006	ANSES	Necropsy (jejuno-jejunal invagination)	Digestive	Rhodococcus equi	Yes
012	3.5 months	Foal	Male	French Trotter	Normandy	2004	ANSES	Necropsy (rhodococcosis)	Respiratory	Rhodococcus equi	Yes, related to the cause of death
013	8 years	Adult	Female	Pony	Normandy	2004	ANSES	Necropsy (endo/enterotoxemia)	Digestive	Escherichia coli	Yes, related to the cause of death
014	4 months	Foal	Male	Trotter	Normandy	1996	ANSES	Necropsy (typhlocolitis)	Digestive	Staphylococcus xylosus	Yes, related to the cause of death
017	16 days	Foal	Female	Thoroughbred	Normandy	2014	ANSES	Necropsy (sepsis)	Sepsis	Escherichia coli	Yes, related to the cause of death
018	1 month	Foal	Male	Thoroughbred	Normandy	2015	ANSES	Necropsy (perforated ulcer)	Digestive	Staphylococcus aureus	Yes
019	]24 h-1 weak]	Foal	Female	Thoroughbred	Normandy	1999	ANSES	Necropsy (sepsis)	Sepsis	Streptococcus zooepidemicus	Yes, related to the cause of death
021	3.5 weaks	Foal	Female	Thoroughbred	Normandy (C)	2016	ANSES	Necropsy (sepsis)	Sepsis	Streptococcus zooepidemicus	Yes, related to the cause of death
022	]24 h-1 weak]	Foal	Female	Thoroughbred	Normandy	2016	ANSES	Necropsy (endo/enterotoxemia)	Digestive	Clostridium difficile, Staphylococcus aureus	Yes, related to the cause of death
023	]24 h-1 weak]	Foal	Female	Thoroughbred	Normandy (C)	2015	ANSES	Necropsy (serofibrinous peritonitis)	Digestive	Streptococcus equisimilis	Yes, related to the cause of death
025	]24 h-1 weak]	Foal	Male	Thoroughbred	Normandy	1997	ANSES	Necropsy (sepsis)	Sepsis	Actinobacillus equuli, Staphylococcus aureus	Yes, related to the cause of death
026	9 days	Foal	Male	Trotter	Normandy	1997	ANSES	Necropsy (sepsis)	Sepsis	None	Yes, related to the cause of death
027	24 h	Foal	Female	Trotter	Normandy	1998	ANSES	Necropsy (sepsis)	Sepsis	Escherichia coli	Yes, related to the cause of death
028	]24 h-1 weak]	Foal	Male	Thoroughbred	Normandy	1999	ANSES	Necropsy (sepsis)	Sepsis	Streptococcus equisimilis	Yes, related to the cause of death
029	17 h	Foal	Male	French Trotter	Normandy (D)	1999	ANSES	Necropsy (sepsis)	Sepsis	Escherichia coli, Staphylococcus xylosus	Yes, related to the cause of death
030	1 month	Foal	Female	French Trotter	Normandy (A)	1999	ANSES	Necropsy (sepsis)	Sepsis	None	Yes, related to the cause of death
031	G 4.4 months	Fœtus	Female	French Trotter	Normandy	2000	ANSES	Necropsy (infectious abortion)	Abortion	Escherichia coli, Staphylococcus xylosus	Yes, related to the cause of death
032	]24 h-1 weak]	Foal	Male	French Trotter	Normandy (D)	2000	ANSES	Necropsy (jejuno-jejunal invagination)	Digestive	Enterococcus spp.	No
033	1 month	Foal	Male	French Trotter	Normandy (E)	2000	ANSES	Necropsy (sepsis)	Sepsis	Escherichia coli	Yes, related to the cause of death
034	]24 h-1 weak]	Foal	Female	Thoroughbred	Normandy	2000	ANSES	Necropsy (sepsis)	Sepsis	Escherichia coli	Yes, related to the cause of death
035	]24 h-1 weak]	Foal	Female	Thoroughbred	Normandy	2001	ANSES	Necropsy (sepsis)	Sepsis	Escherichia coli	Yes, related to the cause of death
036	9 days	Foal	Male	French Trotter	Normandy	2004	ANSES	Necropsy (left metatarsal fracture)	Other (fracture)	Streptococcus zooepidemicus	No
037	]24 h-1 weak]	Foal	Male	Thoroughbred	Normandy	2005	ANSES	Necropsy (perforated gastric ulcer)	Digestive	Streptococcus zooepidemicus, Escherichia coli	Yes, related to the cause of death
038	]24 h-1 weak]	Foal	Female	French Trotter	Normandy	2005	ANSES	Necropsy (perforated gastric ulcer)	Digestive	Escherichia coli	Yes
039	]24 h-1 weak]	Foal	Female	French Trotter	Normandy (B)	2005	ANSES	Necropsy (sepsis)	Sepsis	Actinobacillus equuli	Yes, related to the cause of death
040	6 months	Foal	Female	Draft horse	Pays de la Loire	2012	ANSES	Necropsy (anoxia/asphyxia)	Other	Streptococcus equisimilis	No
042	1.5 month	Foal	Female	French Saddlebred	Normandy	2014	ANSES	Necropsy (hepatic tear)	Other	Streptococcus zooepidemicus	No
043	0-24 h	Foal	Female	French Trotter	Normandy	2014	ANSES	Necropsy (sepsis)	Sepsis	Pseudomonas cepacia	Yes, related to the cause of death
045	0-24 h	Foal	Female	Trotter	Normandy	2018	ANSES	Necropsy (sepsis)	Sepsis	Enterococcus spp.	Yes, related to the cause of death
046	0-24 h	Foal	Male	Trotter	Normandy	2018	ANSES	Necropsy (hemorrhagic shock - rib fracture)	Other (fracture)	Enterococcus spp.	No
047	1.5 month	Foal	Male	French Saddlebred	Normandy	2007	ANSES	Necropsy (equine viral arteritis)	Other	Streptococcus equisimilis	Yes, related to the cause of death
048	19 days	Foal	Female	Trotter	Normandy	1999	ANSES	Necropsy (pneumonia)	Respiratory	Escherichia coli	Yes, related to the cause of death
049	]24 h-1 weak]	Foal	Male	French Trotter	Pays de la Loire	2009	ANSES	Necropsy (pleuropneumonia)	Respiratory	Streptococcus zooepidemicus	Yes, related to the cause of death
050	]24 h-1 weak]	Foal	Male	Thoroughbred	Normandy	2016	ANSES	Necropsy (perforated gastric ulcer)	Digestive	Escherichia coli	Yes, related to the cause of death
051	1.75 month	Foal	Male	French Trotter	Normandy (F)	2015	ANSES	Necropsy (rhodococcosis)	Respiratory	Rhodococcus equi	Yes, related to the cause of death
052	15 years	Adult	Female	French Saddlebred	Normandy	2004	ANSES	Necropsy (pleuro-bronchopneumonia)	Respiratory	Streptococcus zooepidemicus	Yes, related to the cause of death
053	1.5 month	Foal	Female	French Trotter	Normandy	2004	ANSES	Necropsy (sepsis)	Sepsis	Rhodococcus equi, Streptococcus zooepidemicus	Yes
054	2 months	Foal	Male	Thoroughbred	Normandy (B)	2004	ANSES	Necropsy (cardiac tamponade)	Other	Escherichia coli	No
055	5 months	Foal	Female	Trotter	Normandy (E)	1997	ANSES	Necropsy (endo/enterotoxemia)	Digestive	Escherichia coli	No
056	3 months	Foal	Male	Trotter	Normandy	1998	ANSES	Necropsy (bronchopneumonia)	Respiratory	Actinobacillus equuli, Streptococcus zooepidemicus	Yes, related to the cause of death
057	6.5 months	Foal	Male	French Trotter	Normandy	2004	ANSES	Necropsy (endo/enterotoxemia)	Digestive	Clostridium perfringens, Escherichia coli, Streptococcus zooepidemicus	No
058	18 h	Foal	Female	French Trotter	Pays de la Loire	2005	ANSES	Necropsy (sepsis)	Sepsis	Escherichia coli	Yes, related to the cause of death
059	1.75 month	Foal	Female	French Trotter	Normandy (A)	2012	ANSES	Necropsy (rhodococcosis)	Respiratory	Rhodococcus equi	Yes, related to the cause of death
060	1.5 month	Foal	Male	French Trotter	Normandy (G)	2015	ANSES	Necropsy (bronchopneumonia)	Respiratory	Rhodococcus equi	Yes
061	1.5 month	Foal	Female	French Trotter	Normandy	2004	ANSES	Necropsy (bronchopneumonia)	Respiratory	Escherichia coli	Yes, related to the cause of death
062	1.5 month	Foal	Male	Thoroughbred	Normandy (B)	2002	ANSES	Necropsy (bronchopneumonia)	Respiratory	Pseudomonas aeruginosa, Escherichia coli, Staphylococcus xylosus	Yes, related to the cause of death
063	7.5 months	Foal	Male	French Trotter	Normandy	1999	ANSES	Necropsy (bronchopneumonia)	Respiratory	Escherichia coli, Aeromonas hydrophila	Yes, related to the cause of death
064	4 years	Adult	Male	French Trotter	Normandy	2006	ANSES	Necropsy (bronchopneumonia)	Respiratory	Streptococcus zooepidemicus , Pseudomonas aeruginosa	Yes, related to the cause of death
065	17 months	Foal	Male	French Trotter	Normandy (H)	2012	ANSES	Necropsy (endo/enterotoxemia)	Digestive	Escherichia coli	Yes
066	3 years	Adult	Female	French Saddlebred	Normandy	2004	ANSES	Necropsy (pleuropneumonia)	Respiratory	Escherichia coli, Aeromonas spp.	Yes, related to the cause of death
067	1 month	Foal	Female	French Saddlebred	Normandy (H)	2018	ANSES	Necropsy (endo/enterotoxemia)	Digestive	Clostridium difficile	Yes
068	2 months	Foal	Male	French Trotter	Normandy	2015	ANSES	Necropsy (interstitial pneumonia)	Respiratory	Escherichia coli	Yes, related to the cause of death
069	2 months	Foal	Female	Trotter	Normandy (F)	2016	ANSES	Necropsy (interstitial pneumonia)	Respiratory	Escherichia coli	Yes, related to the cause of death
070	4 years	Adult	Female	French Trotter	Normandy	2013	ANSES	Necropsy (acute typhlitis)	Digestive	Salmonella typhimurium	No
072	4.5 months	Foal	Male	French Saddlebred	Normandy	2016	ANSES	Necropsy (small intestine tear)	Digestive	Enterococcus faecalis	No
073	1 month	Foal	Male	Thoroughbred	Normandy	2017	ANSES	Necropsy (endo/enterotoxemia)	Digestive	Streptococcus equisimilis	No
074	22 years	Adult	Male	Pony	Normandy	2017	ANSES	Necropsy (infarction of caecum & enterocolitis)	Digestive	Salmonella enterica	Yes, related to the cause of death
075	8 years	Adult	Female	Trotter	Normandy	2018	ANSES	Necropsy (endo/enterotoxemia)	Digestive	Clostridium difficile, Clostridium perfringens, Escherichia coli	Yes, related to the cause of death
077	3 years	Adult	Male	Trotter	Normandy	2017	ANSES	Necropsy (larval cyathostomosis)	Other	Salmonella spp	No
078	10 years	Adult	Female	Thoroughbred	Normandy	2010	ANSES	Necropsy (twisting of the folded colon)	Digestive	Salmonella typhimurium	Yes, related to the cause of death
079	11 years	Adult	Female	French Saddlebred	Normandy	2014	ANSES	Necropsy (high cervical trauma)	Other	Enterococcus spp.	Yes, related to the cause of death
080	G 9 months	Fœtus	Female	French Saddlebred	Normandy	1999	ANSES	Necropsy (infectious abortion)	Abortion	Staphylococcus xylosus	Yes, related to the cause of death
082	]24 h-1 weak]	Foal	Female	Thoroughbred	Normandy	2018	ANSES	Necropsy (sepsis)	Sepsis	Enterococcus spp.	Yes, related to the cause of death
083	7 years	Adult	Female	Thoroughbred	Normandy	1999	ANSES	Necropsy (asphyxia)	Other	Staphylococcus xylosus	No
084	G 6.5 months	Fœtus	Female	Thoroughbred	Normandy	2011	ANSES	Necropsy (abortion)	Abortion	Staphylococcus xylosus	No
085	G 9.5 months	Fœtus	Female	French Saddlebred	Bourgogne-Franche-Comté	2004	ANSES	Necropsy (infectious abortion)	Abortion	Staphylococcus xylosus	Yes, related to the cause of death
086	G 9.5 months	Fœtus	Male	Trotter	Normandy	1997	ANSES	Necropsy (infection abortion)	Abortion	Staphylococcus xylosus	Yes, related to the cause of death
087	G 170 days	Fœtus	Female	Thoroughbred	Normandy	2000	ANSES	Necropsy (infectious abortion)	Abortion	Steptococcus equi	Yes, related to the cause of death
088	G 9.5 months	Fœtus	Female	French Trotter	Hauts-de-France	2000	ANSES	Necropsy (sepsis)	Sepsis	Escherichia coli, Staphylococcus xylosus	Yes, related to the cause of death
090	G 8.5 months	Fœtus	Female	French Trotter	Normandy	2001	ANSES	Necropsy (infectious abortion)	Abortion	Escherichia coli, Staphylococcus xylosus	Yes, related to the cause of death
091	G 9 months	Fœtus	Male	French Trotter	Normandy	2002	ANSES	Necropsy (infectious abortion)	Abortion	Escherichia coli, Staphylococcus xylosus	Yes, related to the cause of death
092	G 9 months	Fœtus	Female	French Saddlebred	Normandy	2004	ANSES	Necropsy (infectious abortion)	Abortion	Streptococcus zooepidemicus	Yes, related to the cause of death
094	G 8 months	Fœtus	Male	French Trotter	Normandy	2006	ANSES	Necropsy (infectious abortion)	Abortion	Streptococcus zooepidemicus, Staphylococcus xylosus, Escherichia coli, Serratia rubidaea	Yes, related to the cause of death
098	G 6.5 months	Fœtus	Male	Thoroughbred	Normandy	2014	ANSES	Necropsy (infectious abortion)	Abortion	Streptococcus zooepidemicus, Candida famata	Yes, related to the cause of death
101	G 6 months	Fœtus	Female	Trotter	Normandy	2016	ANSES	Necropsy (unknown etiology)	Abortion	Streptococcus equisimilis	No
102	G 7 months	Fœtus	Male	French Trotter	Normandy (G)	2016	ANSES	Necropsy (non-infectious abortion)	Abortion	Staphylococcus xylosus	No
103	G 9.5 months	Fœtus	Female	Pony	Normandy	2018	ANSES	Necropsy (infectious abortion)	Abortion	Escherichia coli, Staphylococcus xylosus	Yes, related to the cause of death
105	G 8.5 months	Fœtus	Female	French Saddlebred	Normandy	2018	ANSES	Necropsy (infectious abortion)	Abortion	Escherichia coli, Staphylococcus xylosus	Yes, related to the cause of death
107	1.5 month	Foal	Male	French Trotter	Normandy	2003	ANSES	Necropsy (sepsis)	Sepsis	Escherichia coli, Staphylococcus xylosus	Yes, related to the cause of death
110	0	Foal	Male	Thoroughbred	Normandy	2019	ANSES	Necropsy (infectious abortion)	Abortion	Escherichia coli, Staphylococcus xylosus	Yes, related to the cause of death
111	6 years	Adult	Female	French Saddlebred	Normandy	2008	ANSES	Necropsy (severe extensive myopathy)	Other	Escherichia coli	Yes
114	G 8 months	Fœtus	Unknown	Unknown	Unknown	2001	ANSES	Analysis of allontochorion (abortion)	Abortion	Escherichia coli, Pseudomonas cepacia, Enterococcus spp.	Unknown
115	2 months	Foal	Female	Trotter	Normandy	2020	ANSES	Necropsy (enteritis)	Digestive	Proteus vulgaris	Yes
116	G 3.75 months	Fœtus	Female	Thoroughbred	Normandy	2020	ANSES	Necropsy (infectious abortion)	Abortion	None	Yes, related to the cause of death
117	13 years	Adult	Female	Percheron	Auvergne-Rhône-Alpes	2011	LABÉO	CEM culture analysis	Genital	None	Not applicable
118	14 years	Adult	Female	French Saddlebred	Ile-de-France	2011	LABÉO	Aerobic culture analysis of genital sample	Genital	None	Not applicable
119	12 years	Adult	Female	Trotter	Bourgogne-Franche-Comté	2012	LABÉO	Aerobic culture analysis of genital sample	Genital	Streptococcus group C	Not applicable
120	Unknown	Unknown	Female	Unknown	Ile-de-France	2012	LABÉO	Aerobic culture analysis of genital sample	Genital	Streptococcus group C	Not applicable
121	18 years	Adult	Female	Thoroughbred	Pays de la Loire	2013	LABÉO	CEM culture analysis	Genital	None	Not applicable
122	16 years	Adult	Female	French Saddlebred	Ile-de-France	2013	LABÉO	CEM culture analysis	Genital	Escherichia coli	Not applicable
123	Unknown	Unknown	Female	Unknown	Normandy	2013	LABÉO	Aerobic culture analysis of genital sample	Genital	None	Not applicable
124	Unknown	Unknown	Female	Unknown	Normandy	2014	LABÉO	CEM culture analysis	Genital	Streptococcus group C	Not applicable
125	11 years	Adult	Female	Thoroughbred	New Aquitaine	2017	LABÉO	Aerobic culture analysis of genital sample	Genital	None	Not applicable
126	Unknown	Unknown	Unknown	Unknown	Auvergne-Rhône-Alpes	2017	LABÉO	Aerobic culture analysis of wound sample	Cutaneous	Enterococcus faecalis, Pseudomonas aeruginosa	Not applicable
127	13 years	Adult	Male	French Saddlebred	Ile-de-France	2018	LABÉO	Aerobic culture analysis of wound sample	Cutaneous	Enterococcus faecalis	Not applicable
128	Unknown	Unknown	Unknown	Unknown	Brittany	2018	LABÉO	Aerobic culture analysis of umbilical artery	Genital	Enterobacter cloacae	Not applicable
129	12 years	Adult	Female	Thoroughbred	Normandy	2019	LABÉO	CEM culture analysis	Genital	Escherichia coli	Not applicable
130	10 years	Adult	Female	Thoroughbred	Normandy	2019	LABÉO	CEM culture analysis	Genital	None	Not applicable
131	9 years	Adult	Male	Welsh Cob	Occitania	2019	LABÉO	Aerobic culture analysis of genital sample	Genital	None	Not applicable
132	4 years	Adult	Female	Thoroughbred	New Aquitaine	2019	LABÉO	Aerobic culture analysis of genital sample	Genital	None	Not applicable
133	Unknown	Unknown	Unknown	Unknown	Ile-de-France	2019	LABÉO	Aerobic culture analysis of wound sample	Cutaneous	Enterococcus faecalis, Acinetobacter baumannii	Not applicable
134	20 years	Adult	Female	Unknown	Ile-de-France	2019	LABÉO	Aerobic culture analysis of wound sample	Cutaneous	Pseudomonas aeruginosa	Not applicable
135	5 years	Adult	Female	Thoroughbred	New Aquitaine	2020	LABÉO	CEM culture analysis	Genital	Escherichia coli	Not applicable
136	6 years	Adult	Female	Thoroughbred	Normandy	2020	LABÉO	CEM culture analysis	Genital	Escherichia coli	Not applicable
137	5 years	Adult	Female	Thoroughbred	New Aquitaine	2020	LABÉO	CEM culture analysis	Genital	None	Not applicable
138	5 years	Adult	Female	Thoroughbred	Brittany	2020	LABÉO	CEM culture analysis	Genital	Escherichia coli	Not applicable
139	11 years	Adult	Female	Thoroughbred	Normandy	2020	LABÉO	CEM culture analysis	Genital	Streptococcus zooepidemicus	Not applicable
140	8 years	Adult	Female	Thoroughbred	Normandy	2020	LABÉO	CEM culture analysis	Genital	Escherichia coli	Not applicable
141	Unknown	Unknown	Unknown	Unknown	Normandy	2020	LABÉO	Aerobic culture analysis of genital sample	Genital	Klebsiella aerogenes, Acinetobacter spp.	Not applicable
143	17 years	Adult	Male	Irish Cob	Normandy	2020	ANSES	Necropsy (lymphoma-like intestinal tumor process)	Digestive	Streptococcus zooepidemicus	Yes

## Sheet: Antibiotic information
Antibiotic class	Family	Antibiotic	Abbreviation	Concentration (disc/µg)	Breakpoints (mm) S ≥ / R <
β-lactams	Carbapenem	Ertapenem	ERT	10	25 / 25 b
	Carbapenem	Imipenem	IMI	10	22 / 19 b
	Carbapenem	Meropenem	MER	10	22 / 22 b
	first generation Cephalosporin	Cefalexin	CLE	30	18 / 12 a
	second generation Cephalosporin	Cefamandole	CMA	30	22 / 15 c
	second generation Cephalosporin	Cefoxitin	CXI	30	22 / 15 a
	third generation Cephalosporin	Ceftazidime	CTZ	10	22 / 19 b
	third generation Cephalosporin	Ceftriaxone	CTR	30	25 / 22 b
	third generation Cephalosporin	Ceftiofur	CTF	30	21 / 18 a
	fourth generation Cephalosporin	Cefepime	CEP	30	27 / 24 b
	Cephalosporin/β-lactamase inhibitor	Ceftolozane-tazobactam	CTT	30-10	22 / 22 b
	Monobactam	Aztreonam	AZT	30	26 / 21 b
	Amidinopenicillin	Mecillinam	MEC	10	15 / 15 b
	Ureidopenicillin	Temocillin	TEM	30	50 / 17 b
	Aminopenicillin/β-lactamase inhibitor	Amoxicillin-clavulanate	AMC	20-10	21 / 14 a
	Carboxypenicillin/β-lactamase inhibitor	Ticarcillin-clavulanate	TIL	75-10	23 / 20 b
	Ureidopenicillin/β-lactamase inhibitor	Piperacillin-tazobactam	PIT	30-6	20 / 20 b
Aminoglycosides		Streptomycin	STR	10	15 / 13 a
		Gentamicin	GEN	15	18 / 16 a
		Kanamycin	KAN	30	17 / 15 a
		Tobramycin	TOB	10	16 / 16 b
		Netilmicin	NET	30	21 / 19 c
		Amikacin	AMI	30	18 / 18 b
		Spectinomycin	SPE	100	20 / 20 c
Quinolones	first generation	Nalidixic acid	NAL	30	20 / 15 a
	second generation (fluoroquinolone)	Ciprofloxacin	CIP	5	25 / 22 b
	second generation (fluoroquinolone)	Norfloxacin	NOR	10	22 / 22 b
	third generation (fluoroquinolone)	Levofloxacin	LEV	5	23 / 19 b
	third generation (fluoroquinolone)	Marbofloxacin	MAR	5	19 / 19 a
Pyrimidines	Diaminopyrimidine	Trimethoprim	TRI	5	16 / 12 a
	Diaminopyrimidine/sulfamide	Trimethoprim-sulfamethoxazole	TRS	1.25-23.75	16 / 10 a
Phosphoric acid		Fosfomycin	FOS	200	21 / 21 b
Phenicols		Chloramphenicol	CHL	30	22 / 19 a
Tetracyclines		Tetracycline	TET	30	19 / 17 a
		Tigecycline	TIG	15	18 / 18 b
a Approved by the Comité de l’Antibiogramme de la Société Française de Microbiologie, Recommandations vétérinaires 2021 (CASFM-Vet, 2021) breakpoints for Enterobacterales.
b Approved by the Comité de l’Antibiogramme de la Société Française de Microbiologie / European Committee on Antimicrobial Susceptibility Testing (CASFM/EUCAST, 2021) breakpoints for Enterobacterales.
C Approved by the Comité de l’Antibiogramme de la Société Française de Microbiologie, Recommandations 2013 (CASFM, 2013) breakpoints for Enterobacterales or for various classes of antibiotics.

## Sheet: Antibiogram results
Strain	Year	ERT	IMI	MER	CLE	CMA	CXI	CTZ	CTR	CTF	CEP	CTT	AZT	MEC	TEM	AMC	TIL	PIT	STR	GEN	KAN	TOB	NET	AMI	SPE	NAL	CIP	NOR	LEV	MAR	TRI	TRS	FOS	CHL	TET	TIG	ERT	IMI	MER	CLE	CMA	CXI	CTZ	CTR	CTF	CEP	CTT	AZT	MEC
001	2019	34	29	31	24	27	25	29	33	29	35	29	37	24	28	27	25	27	17	27	23	25	27	24	25	24	32	35	28	35	27	33	24	29	25	22	S	S	S	S	S	S	S	S	S	S	S	S	S
002	2011	30	27	30	35	27	23	26	30	31	30	31	28	31	24	27	29	25	33	28	24	34	27	24	27	38	29	27	23	37	29	37	34	30	25	29	S	S	S	S	S	S	S	S	S	S	S	S	S
003	2001	38	30	30	25	27	28	31	37	31	37	32	39	25	29	27	30	25	19	24	23	23	27	25	24	25	30	30	30	37	27	30	27	30	27	24	S	S	S	S	S	S	S	S	S	S	S	S	S
004	2010	37	34	32	28	29	27	32	35	30	41	28	41	24	28	32	27	27	20	25	27	25	29	24	23	28	30	37	32	37	25	34	27	29	23	23	S	S	S	S	S	S	S	S	S	S	S	S	S
005	2001	37	27	31	27	27	30	37	37	31	35	30	44	24	28	29	27	27	19	22	22	22	27	22	24	28	33	37	31	37	25	29	24	27	24	24	S	S	S	S	S	S	S	S	S	S	S	S	S
006	2018	32	34	25	24	27	23	30	30	27	33	28	34	21	27	27	25	24	18	25	25	24	27	24	24	22	28	34	30	33	27	30	22	28	25	20	S	S	S	S	S	S	S	S	S	S	S	S	S
008	2015	30	24	29	7	8	25	19	10	10	19	24	17	13	24	19	19	22	7	7	7	17	19	24	21	25	33	37	32	37	7	7	25	33	7	22	S	S	S	R	R	S	I	R	R	R	S	R	R
009	2014	24	24	27	7	17	7	18	28	27	31	27	28	13	23	7	7	18	9	17	15	8	14	22	7	7	7	7	7	8	7	7	25	21	23	20	R	S	S	R	I	R	R	S	S	S	S	S	R
010	2014	34	28	27	23	24	22	30	32	29	38	29	37	21	24	25	27	24	20	27	25	27	30	24	22	10	24	22	22	27	10	25	27	7	21	18	S	S	S	S	S	S	S	S	S	S	S	S	S
011	2006	37	28	34	27	28	27	31	37	30	39	32	39	21	31	27	27	27	18	27	25	25	27	25	23	27	32	33	32	35	27	28	25	27	27	24	S	S	S	S	S	S	S	S	S	S	S	S	S
012	2004	33	24	29	27	27	30	34	37	30	37	30	42	15	29	18	21	24	17	27	24	24	27	27	24	27	31	37	32	39	27	28	23	29	7	25	S	S	S	S	S	S	S	S	S	S	S	S	S
013	2004	35	27	32	27	31	27	31	34	30	38	31	39	23	27	27	27	27	17	24	27	25	27	25	22	25	31	35	28	37	22	25	23	29	23	22	S	S	S	S	S	S	S	S	S	S	S	S	S
014	1996	37	27	33	25	28	28	31	33	30	38	32	37	23	29	27	28	24	20	27	25	27	29	24	25	7	27	28	27	27	25	27	23	30	13	24	S	S	S	S	S	S	S	S	S	S	S	S	S
017	2014	35	31	33	7	7	27	18	7	8	20	23	22	12	28	17	17	22	7	7	7	14	17	23	22	27	37	34	32	37	7	7	28	7	7	24	S	S	S	R	R	S	R	R	R	R	S	I	R
018	2015	35	27	31	7	7	27	14	11	9	22	27	18	15	25	20	20	25	7	7	22	17	17	27	27	18	25	29	24	28	7	7	27	33	7	21	S	S	S	R	R	S	R	R	R	R	S	R	S
019	1999	32	27	27	24	27	25	30	33	29	35	28	37	19	27	28	30	23	19	25	25	24	25	27	22	25	32	33	30	35	23	28	23	29	23	23	S	S	S	S	S	S	S	S	S	S	S	S	S
021	2016	37	28	31	24	28	27	29	35	31	37	31	39	23	27	30	28	25	18	24	25	24	27	27	25	28	31	33	29	38	28	25	27	29	25	22	S	S	S	S	S	S	S	S	S	S	S	S	S
022	2016	31	27	29	7	12	14	13	22	21	34	27	27	18	27	9	21	21	7	22	23	22	24	23	24	27	32	35	29	37	27	21	23	7	7	20	S	S	S	R	R	R	R	I	S	S	S	S	S
023	2015	37	29	29	24	31	27	32	37	30	37	28	39	27	30	30	28	25	14	22	22	21	24	23	22	27	27	32	28	35	7	7	7	28	27	23	S	S	S	S	S	S	S	S	S	S	S	S	S
025	1997	33	27	29	25	27	27	31	32	31	35	31	39	24	27	25	27	25	17	23	22	21	22	24	21	27	27	32	31	34	25	25	25	28	27	23	S	S	S	S	S	S	S	S	S	S	S	S	S
026	1997	37	28	27	22	27	22	27	34	31	34	25	38	17	25	23	27	30	14	20	21	20	23	21	21	27	27	28	27	32	27	28	25	17	24	22	S	S	S	S	S	S	S	S	S	S	S	S	S
027	1998	34	27	28	24	28	27	31	34	32	33	32	37	25	27	22	25	24	17	22	22	22	24	22	22	27	30	31	31	33	29	30	25	30	28	25	S	S	S	S	S	S	S	S	S	S	S	S	S
028	1999	32	27	31	31	26	23	30	32	30	29	30	27	30	28	23	27	22	17	23	22	21	23	21	24	27	33	32	31	39	25	29	25	28	27	24	S	S	S	S	S	S	S	S	S	S	S	S	S
029	1999	35	29	27	24	29	27	32	35	28	37	29	37	24	29	28	23	27	31	31	22	35	27	23	24	38	27	25	23	33	27	38	35	28	27	27	S	S	S	S	S	S	S	S	S	S	S	S	S
030	1999	38	28	27	23	27	27	29	35	29	38	30	40	23	30	27	28	23	15	22	21	19	23	22	21	27	29	31	30	32	28	32	27	28	28	24	S	S	S	S	S	S	S	S	S	S	S	S	S
031	2000	32	28	29	22	29	24	30	33	29	32	30	37	23	27	27	30	24	17	23	22	21	23	22	23	27	31	30	28	35	27	32	25	27	28	23	S	S	S	S	S	S	S	S	S	S	S	S	S
032	2000	34	27	32	25	21	30	31	34	28	39	28	40	9	31	19	20	23	7	23	21	21	24	20	22	28	30	33	33	35	25	23	25	28	7	21	S	S	S	S	S	S	S	S	S	S	S	S	R
033	2000	37	30	29	24	29	27	30	34	27	37	27	39	23	30	28	27	24	17	21	20	21	21	21	21	25	28	30	29	29	32	31	23	25	27	21	S	S	S	S	S	S	S	S	S	S	S	S	S
034	2000	35	30	29	27	28	27	32	34	27	37	27	39	21	28	27	27	24	17	22	21	21	21	21	20	25	29	31	29	38	27	30	23	30	27	25	S	S	S	S	S	S	S	S	S	S	S	S	S
035	2001	37	27	35	24	32	27	30	35	30	35	28	37	27	25	27	27	30	19	24	23	22	24	21	24	30	28	35	33	35	27	31	34	29	28	24	S	S	S	S	S	S	S	S	S	S	S	S	S
036	2004	37	32	28	27	31	27	32	37	29	37	29	40	27	29	27	27	25	17	22	22	22	23	22	21	28	31	33	31	34	27	31	24	28	28	23	S	S	S	S	S	S	S	S	S	S	S	S	S
037	2005	33	28	27	27	30	27	33	37	28	37	30	41	22	28	27	24	24	17	23	23	21	24	23	21	28	31	33	29	37	27	32	30	27	29	24	S	S	S	S	S	S	S	S	S	S	S	S	S
038	2005	32	25	30	24	29	27	31	32	27	37	28	38	23	29	27	25	27	17	23	21	22	25	22	23	27	31	33	30	31	25	27	25	32	27	25	S	S	S	S	S	S	S	S	S	S	S	S	S
039	2005	34	27	27	24	31	25	33	33	29	37	29	38	23	27	27	27	25	18	24	22	22	25	23	21	27	31	32	29	34	28	32	25	31	28	22	S	S	S	S	S	S	S	S	S	S	S	S	S
040	2012	34	27	30	25	28	28	32	37	29	37	30	40	25	30	28	27	25	18	22	23	22	24	23	21	28	31	33	30	34	25	32	27	30	29	24	S	S	S	S	S	S	S	S	S	S	S	S	S
042	2014	33	30	27	23	28	25	30	33	30	37	29	37	22	27	27	27	23	18	24	24	23	27	23	23	22	32	37	29	37	27	28	23	29	22	21	S	S	S	S	S	S	S	S	S	S	S	S	S
043	2014	32	28	28	23	29	28	29	31	29	34	29	38	27	27	25	27	25	17	21	21	20	21	22	21	27	31	30	27	33	27	29	22	28	27	24	S	S	S	S	S	S	S	S	S	S	S	S	S
045	2018	34	25	29	24	28	28	30	32	27	34	27	39	25	27	27	25	27	17	21	20	20	21	20	21	25	30	30	27	29	27	29	22	27	27	21	S	S	S	S	S	S	S	S	S	S	S	S	S
046	2018	30	27	29	8	8	24	19	10	9	18	23	19	18	21	19	17	21	8	9	7	12	17	21	17	12	11	11	14	14	7	7	24	8	9	23	S	S	S	R	R	S	I	R	R	R	S	R	S
047	2007	31	25	29	21	27	24	27	31	27	34	28	34	24	25	24	25	23	7	19	20	19	21	20	19	23	29	28	27	29	27	30	22	28	24	22	S	S	S	S	S	S	S	S	S	S	S	S	S
048	1999	31	27	28	23	28	22	27	29	23	32	24	32	23	21	22	23	20	17	20	20	21	21	23	21	19	24	27	22	25	23	25	23	15	17	19	S	S	S	S	S	S	S	S	S	S	S	S	S
049	2009	32	27	27	24	27	24	29	32	28	35	28	35	25	28	25	25	25	29	27	21	30	27	20	27	37	27	22	24	31	25	33	33	27	27	24	S	S	S	S	S	S	S	S	S	S	S	S	S
050	2016	34	28	28	24	29	25	30	33	27	34	27	35	27	27	25	27	23	17	21	22	20	23	22	21	27	31	31	27	33	28	29	22	27	28	23	S	S	S	S	S	S	S	S	S	S	S	S	S
051	2015	33	28	29	24	28	24	31	33	30	33	30	37	24	28	25	28	25	7	17	12	12	18	22	9	24	29	31	27	35	7	7	22	8	7	22	S	S	S	S	S	S	S	S	S	S	S	S	S
052	2004	31	28	27	23	27	24	28	31	25	31	25	34	23	25	24	27	24	17	21	20	19	22	20	20	24	27	28	27	29	24	27	23	25	27	20	S	S	S	S	S	S	S	S	S	S	S	S	S
053	2004	32	25	27	24	27	24	30	33	28	34	29	38	25	27	25	27	25	17	22	23	21	22	22	22	27	29	30	27	31	25	30	23	25	28	21	S	S	S	S	S	S	S	S	S	S	S	S	S
054	2004	33	27	29	23	28	27	30	33	27	37	28	38	25	28	27	27	27	17	22	22	21	22	22	22	25	31	31	28	32	28	28	23	27	29	20	S	S	S	S	S	S	S	S	S	S	S	S	S
055	1997	31	27	29	24	28	25	32	33	30	35	31	38	24	27	24	27	25	7	21	22	21	22	22	7	27	30	31	28	35	29	24	24	29	9	25	S	S	S	S	S	S	S	S	S	S	S	S	S
056	1998	31	27	30	24	27	27	30	32	27	33	27	35	24	28	25	27	23	17	21	20	20	21	21	20	24	29	30	24	30	23	28	21	25	24	21	S	S	S	S	S	S	S	S	S	S	S	S	S
057	2004	33	25	27	24	27	27	31	32	27	33	27	38	25	27	25	27	24	17	20	20	21	22	22	21	27	30	30	30	31	25	28	24	25	27	25	S	S	S	S	S	S	S	S	S	S	S	S	S
058	2005	32	28	28	22	27	27	31	33	28	33	27	37	27	27	25	27	24	17	20	22	19	21	21	22	27	31	30	28	33	27	28	29	27	27	21	S	S	S	S	S	S	S	S	S	S	S	S	S
059	2012	31	27	27	23	27	24	28	33	28	33	27	37	24	24	23	27	24	9	22	24	22	23	23	7	27	29	30	28	32	27	27	23	25	27	25	S	S	S	S	S	S	S	S	S	S	S	S	S
060	2015	33	27	29	23	28	27	29	34	27	34	29	37	27	27	25	25	25	17	22	20	20	22	22	21	24	30	30	28	30	25	29	24	27	27	23	S	S	S	S	S	S	S	S	S	S	S	S	S
061	2004	35	27	31	24	22	25	30	33	28	33	29	38	15	28	19	20	24	7	30	21	24	21	27	22	23	30	24	29	31	29	22	27	27	8	10	S	S	S	S	S	S	S	S	S	S	S	S	S
062	2002	35	29	29	25	22	28	32	35	31	34	30	41	20	29	20	21	25	9	23	22	22	23	21	7	27	30	31	28	34	27	27	24	27	7	23	S	S	S	S	S	S	S	S	S	S	S	S	S
063	1999	35	30	31	24	31	28	28	33	34	37	31	37	31	25	28	27	28	19	24	24	23	24	24	25	32	34	34	30	37	29	29	32	34	29	27	S	S	S	S	S	S	S	S	S	S	S	S	S
064	2006	34	28	27	25	25	28	33	34	28	38	28	41	20	29	22	23	25	18	22	23	22	25	23	21	27	29	32	29	33	8	7	24	29	27	24	S	S	S	S	S	S	S	S	S	S	S	S	S
065	2012	37	30	28	9	8	24	24	17	15	25	27	27	27	24	22	23	22	7	7	7	10	14	24	17	11	7	7	13	15	7	7	24	8	8	20	S	S	S	R	R	S	S	R	R	I	S	S	S
066	2004	34	27	27	23	30	27	31	34	31	35	28	37	24	27	27	27	24	8	22	24	21	23	23	22	28	30	32	29	35	25	28	25	29	27	24	S	S	S	S	S	S	S	S	S	S	S	S	S
067	2018	35	27	29	8	7	27	21	12	14	20	23	22	18	27	21	23	22	7	7	7	13	15	21	18	13	11	11	14	17	8	7	25	7	7	22	S	S	S	R	R	S	I	R	R	R	S	I	S
068	2015	38	29	32	25	28	27	30	33	31	37	30	40	27	30	27	30	25	17	25	22	24	27	27	24	23	31	32	29	37	27	28	23	29	29	22	S	S	S	S	S	S	S	S	S	S	S	S	S
069	2016	37	28	30	24	28	27	31	35	30	38	31	40	27	29	27	29	25	17	19	12	14	19	22	23	29	33	32	31	37	30	29	27	31	7	23	S	S	S	S	S	S	S	S	S	S	S	S	S
070	2013	34	27	28	24	28	25	30	34	29	35	30	37	27	28	27	25	25	17	23	23	22	23	23	22	28	32	32	29	35	27	27	27	29	28	24	S	S	S	S	S	S	S	S	S	S	S	S	S
072	2016	37	27	30	27	29	25	32	34	28	37	27	38	28	28	28	27	25	18	22	21	21	24	22	22	27	29	30	28	31	27	28	22	28	27	24	S	S	S	S	S	S	S	S	S	S	S	S	S
073	2017	37	28	32	25	30	30	33	35	32	37	33	41	29	31	27	28	28	14	24	23	22	24	23	23	30	32	33	31	35	8	9	27	29	27	24	S	S	S	S	S	S	S	S	S	S	S	S	S
074	2017	37	27	32	27	30	28	32	37	31	37	30	40	8	29	28	27	27	18	23	23	23	24	23	23	27	32	32	29	35	27	27	10	28	28	27	S	S	S	S	S	S	S	S	S	S	S	S	R
075	2018	38	29	33	27	30	28	33	37	29	37	28	42	31	29	28	27	27	17	23	21	22	23	22	22	28	32	31	30	34	25	28	24	28	23	24	S	S	S	S	S	S	S	S	S	S	S	S	S
077	2017	31	27	27	22	28	24	29	29	29	32	28	34	24	27	25	27	22	17	21	22	21	23	20	21	27	31	29	28	33	27	27	25	28	27	23	S	S	S	S	S	S	S	S	S	S	S	S	S
078	2010	37	28	30	7	17	14	17	22	22	40	25	28	21	30	11	21	21	7	10	10	9	20	24	23	27	27	32	30	33	7	7	24	7	10	25	S	S	S	R	I	R	R	I	S	S	S	S	S
079	2014	37	37	33	27	29	28	33	38	30	40	30	40	29	31	30	28	27	17	23	23	22	24	22	22	28	30	31	31	34	28	30	27	30	29	25	S	S	S	S	S	S	S	S	S	S	S	S	S
080	1999	35	27	30	27	31	27	33	33	30	37	29	39	28	27	28	29	25	18	23	24	22	25	23	23	29	31	33	31	35	28	30	27	30	29	25	S	S	S	S	S	S	S	S	S	S	S	S	S
082	2018	32	28	27	7	15	17	17	23	24	35	27	28	27	29	11	17	21	7	24	27	23	27	25	22	29	31	34	30	37	29	27	28	8	11	27	S	S	S	R	I	I	R	I	S	S	S	S	S
083	1999	32	27	28	8	14	14	15	22	22	34	25	27	24	27	10	22	21	8	23	24	22	24	23	22	27	30	31	29	35	25	24	25	7	8	25	S	S	S	R	R	R	R	I	S	S	S	S	S
084	2011	35	28	29	25	29	27	29	32	28	37	27	39	28	30	27	27	24	17	23	20	22	24	22	24	27	33	31	30	32	27	28	25	27	28	27	S	S	S	S	S	S	S	S	S	S	S	S	S
085	2004	35	29	28	25	28	28	32	34	28	37	30	41	27	29	27	27	25	17	21	21	20	23	21	21	25	28	28	27	32	25	27	23	29	27	21	S	S	S	S	S	S	S	S	S	S	S	S	S
086	1997	37	27	29	25	31	29	32	32	29	35	30	39	27	29	27	28	25	18	23	24	22	24	22	23	27	32	31	29	34	28	28	27	29	29	23	S	S	S	S	S	S	S	S	S	S	S	S	S
087	2000	37	30	27	27	29	29	33	33	30	37	31	41	29	30	28	28	27	11	24	24	21	25	21	23	29	33	32	29	35	28	30	27	28	27	24	S	S	S	S	S	S	S	S	S	S	S	S	S
088	2000	33	28	29	23	28	25	32	33	27	37	28	39	27	29	27	27	27	17	22	20	21	22	22	20	27	28	30	28	30	27	30	24	27	27	24	S	S	S	S	S	S	S	S	S	S	S	S	S
090	2001	35	27	33	27	28	27	31	35	31	34	31	39	29	27	22	25	27	18	23	24	22	25	27	24	29	30	31	29	37	27	29	25	31	28	24	S	S	S	S	S	S	S	S	S	S	S	S	S
091	2002	37	28	29	27	27	28	34	27	34	35	33	37	30	31	27	28	27	23	23	24	25	23	23	27	34	30	30	25	37	32	29	30	31	30	25	S	S	S	S	S	S	S	S	S	S	S	S	S
092	2004	37	28	27	24	25	25	32	32	30	37	31	38	25	27	27	27	23	18	25	23	23	24	22	25	30	27	32	27	37	28	28	28	28	27	24	S	S	S	S	S	S	S	S	S	S	S	S	S
094	2006	37	29	29	25	27	27	32	33	30	37	30	38	27	27	27	28	27	18	25	24	23	24	23	24	28	29	33	30	37	27	30	29	30	28	23	S	S	S	S	S	S	S	S	S	S	S	S	S
098	2014	37	28	33	27	28	29	31	37	30	37	28	40	29	29	28	27	27	18	23	22	23	24	22	23	28	28	32	30	33	25	29	27	29	28	24	S	S	S	S	S	S	S	S	S	S	S	S	S
101	2016	33	27	27	27	27	27	32	32	27	35	28	37	27	30	27	28	25	17	22	21	21	23	22	21	27	27	31	27	31	27	29	24	28	27	22	S	S	S	S	S	S	S	S	S	S	S	S	S
102	2016	37	28	31	25	27	27	32	34	30	37	32	39	32	27	27	27	27	18	23	23	23	23	22	24	29	29	31	31	37	27	27	27	30	28	24	S	S	S	S	S	S	S	S	S	S	S	S	S
103	2018	38	29	30	27	28	29	32	35	30	37	32	40	33	29	29	27	28	17	23	23	22	25	22	23	30	33	34	31	38	29	31	27	29	29	24	S	S	S	S	S	S	S	S	S	S	S	S	S
105	2018	35	33	31	26	28	26	31	35	30	36	30	40	28	28	25	27	24	18	23	24	23	23	22	22	28	31	32	32	34	31	36	27	28	25	23	S	S	S	S	S	S	S	S	S	S	S	S	S
107	2003	34	32	25	7	14	15	18	22	22	37	25	27	27	25	13	21	21	7	23	24	23	25	24	22	30	27	33	27	33	29	27	27	8	9	22	S	S	S	R	R	I	R	I	S	S	S	S	S
110	2019	34	27	28	25	28	25	33	37	30	37	31	39	27	29	25	28	27	20	27	25	23	25	27	24	29	27	33	27	37	28	31	25	31	30	24	S	S	S	S	S	S	S	S	S	S	S	S	S
111	2008	35	29	29	7	7	25	20	12	11	23	27	19	23	28	20	20	23	7	7	7	18	18	28	24	29	28	33	29	37	7	7	27	9	8	23	S	S	S	R	R	S	I	R	R	R	S	R	S
114	2001	41	31	27	39	27	27	30	37	31	31	34	27	25	25	37	29	30	18	27	25	27	28	25	25	30	33	34	30	38	27	29	27	34	29	23	S	S	S	S	S	S	S	S	S	S	S	S	S
115	2020	37	29	31	28	27	28	34	38	30	41	32	45	28	31	27	28	28	7	11	24	20	27	23	14	28	27	34	29	38	7	7	27	35	27	22	S	S	S	S	S	S	S	S	S	S	S	S	S
116	2020	37	27	29	8	7	27	17	13	13	22	27	21	27	28	28	24	28	7	8	20	15	17	24	7	27	24	27	25	27	7	7	28	30	27	19	S	S	S	R	R	S	R	R	R	R	S	I	S
117	2011	37	27	32	8	15	15	17	25	24	35	27	30	28	29	10	22	24	7	25	23	23	28	27	23	27	30	32	32	35	27	25	27	8	11	23	S	S	S	R	I	I	R	S	S	S	S	S	S
118	2011	37	30	32	7	8	27	18	7	7	21	29	21	28	28	31	22	25	8	7	7	14	17	22	14	25	24	23	24	25	7	7	27	31	8	24	S	S	S	R	R	S	R	R	R	R	S	I	S
119	2012	32	28	29	7	7	27	17	13	10	21	29	20	21	27	17	17	19	7	7	7	8	14	20	22	19	19	20	24	29	7	7	27	33	8	24	S	S	S	R	R	S	R	R	R	R	S	R	S
120	2012	37	28	31	7	8	25	17	10	10	19	27	21	25	29	24	23	24	7	7	8	14	17	21	7	27	24	25	22	24	8	7	24	28	10	22	S	S	S	R	R	S	R	R	R	R	S	I	S
121	2013	34	29	29	7	7	25	10	7	7	14	25	13	22	25	20	20	23	7	8	7	14	17	23	7	24	24	23	23	27	7	8	24	28	8	23	S	S	S	R	R	S	R	R	R	R	S	R	S
122	2013	37	27	30	7	7	25	17	11	10	19	27	22	28	28	23	23	25	7	8	8	13	15	21	7	27	24	25	22	24	7	7	25	27	8	23	S	S	S	R	R	S	R	R	R	R	S	I	S
123	2013	37	30	30	8	7	28	19	14	10	22	29	25	24	27	19	19	20	7	7	7	7	14	21	23	22	20	23	27	28	7	7	31	30	7	23	S	S	S	R	R	S	I	R	R	R	S	I	S
124	2014	25	25	28	7	8	7	7	15	7	27	11	15	17	20	12	10	7	14	14	7	20	22	22	7	19	24	25	24	27	7	7	25	7	27	23	S	S	S	R	R	R	R	R	R	S	R	R	S
125	2017	35	27	32	7	8	27	17	11	9	19	27	20	23	27	18	18	19	7	9	13	9	15	20	22	20	22	19	23	24	8	7	27	27	8	22	S	S	S	R	R	S	R	R	R	R	S	R	S
126	2017	33	30	29	7	7	23	21	11	10	25	23	17	17	23	19	18	22	7	7	8	7	7	7	14	7	7	7	7	7	7	8	7	23	7	24	S	S	S	R	R	S	I	R	R	I	S	R	S
127	2018	32	29	29	8	17	14	18	22	24	39	27	28	25	30	12	22	22	7	23	27	23	25	25	22	29	30	34	27	37	28	27	27	7	10	25	S	S	S	R	I	R	R	I	S	S	S	S	S
128	2018	33	30	28	7	7	24	17	9	7	21	25	20	23	27	17	18	19	7	7	11	8	13	22	22	7	7	7	11	14	7	7	25	30	7	23	S	S	S	R	R	S	R	R	R	R	S	R	S
129	2019	34	27	27	24	28	23	33	32	24	37	25	37	24	25	27	27	23	17	21	21	21	22	23	21	25	27	31	27	29	25	29	21	27	25	22	S	S	S	S	S	S	S	S	S	S	S	S	S
130	2019	35	29	27	8	7	27	17	10	7	22	27	24	25	28	25	23	27	8	7	7	15	17	22	7	28	23	24	22	27	7	7	27	28	10	23	S	S	S	R	R	S	R	R	R	R	S	I	S
131	2019	29	30	29	7	7	19	8	10	9	18	21	7	15	17	17	17	14	7	8	7	9	13	20	21	7	7	7	7	8	7	7	29	17	7	18	S	S	S	R	R	I	R	R	R	R	R	R	S
132	2019	35	31	30	15	11	27	10	23	20	30	27	17	19	27	20	20	24	8	7	7	13	22	23	11	21	24	24	22	27	7	7	27	7	8	22	S	S	S	I	R	S	R	I	I	S	S	R	S
133	2019	34	29	32	8	7	27	17	11	10	23	28	20	21	28	17	18	19	7	7	13	9	15	21	23	7	8	7	11	14	7	7	27	31	10	24	S	S	S	R	R	S	R	R	R	R	S	R	S
134	2019	37	29	31	8	8	27	18	13	12	24	27	22	20	28	17	18	22	7	7	8	8	12	21	21	20	20	20	25	27	7	7	29	30	9	23	S	S	S	R	R	S	R	R	R	I	S	I	S
135	2020	37	28	32	27	28	28	33	37	31	41	31	40	28	30	27	29	27	14	24	24	23	27	25	24	28	31	33	31	37	7	7	25	28	28	23	S	S	S	S	S	S	S	S	S	S	S	S	S
136	2020	34	31	28	29	31	27	35	37	32	39	29	40	29	29	29	29	27	21	27	27	24	27	27	23	28	30	33	28	37	29	31	22	27	30	27	S	S	S	S	S	S	S	S	S	S	S	S	S
137	2020	34	29	29	25	29	25	32	35	27	37	27	38	27	27	27	25	25	18	22	22	21	23	21	22	27	28	31	27	32	27	27	23	27	27	22	S	S	S	S	S	S	S	S	S	S	S	S	S
138	2020	39	28	32	25	30	27	33	37	31	37	32	42	29	31	29	28	27	19	25	23	23	27	23	24	28	33	33	31	37	7	7	25	7	10	27	S	S	S	S	S	S	S	S	S	S	S	S	S
139	2020	32	27	29	24	27	25	29	33	29	33	30	35	25	29	27	25	25	17	22	25	21	25	24	23	27	30	34	29	37	27	29	24	33	28	24	S	S	S	S	S	S	S	S	S	S	S	S	S
140	2020	37	27	29	27	28	27	32	32	29	37	30	43	28	27	25	27	27	18	23	23	22	24	24	22	29	32	32	30	37	27	33	27	32	28	25	S	S	S	S	S	S	S	S	S	S	S	S	S
141	2020	37	27	30	25	30	27	31	32	31	37	32	38	32	25	27	27	28	18	24	23	22	25	23	24	30	34	33	31	37	28	27	27	31	29	27	S	S	S	S	S	S	S	S	S	S	S	S	S
143	2020	36	31	31	25	30	27	31	35	30	35	30	41	29	26	25	28	26	14	24	24	23	23	23	23	25	31	33	32	34	32	35	24	30	25	22	S	S	S	S	S	S	S	S	S	S	S	S	S
[truncated: 22 more columns]

## Sheet: Antimicrobial susceptibilities
Strain	MDRa_phenotype	Number of phenotypic resistance antibiotic classes	Number of phenotypic resistance antibiotics	Number of resistance genes	β-lactam gene	3GC-R gene	ESBL gene	ERT	IMI	MER	CLE	CMA	CXI	CTZ	CTR	CTF	CEP	CTT	AZT	MEC	TEM	AMC	TIL	PIT	Aminoglycoside gene	STR	GEN	KAN	TOB	NET	AMI	SPE	Quinolone gene	Flq_mutations	NAL	CIP	NOR	LEV	MAR	Trimethoprim gene	TRI	TRS	Fosfomycin gene	FOS	Phenicol gene	CHL	Tetracycline gene	TET	TIG
001	-	1	1	4	blaSHV-1	-	-	S	S	S	S	S	S	S	S	S	S	S	S	S	I	S	S	S	-	S	S	S	S	S	S	S	oqxA_oqxB	-	S	S	S	S	S	-	S	S	fosA6	S	-	S	-	S	S
002	-	1	1	4	blaSHV-27	-	-	S	S	S	S	S	S	S	S	S	S	S	S	S	I	S	S	S	-	S	S	S	S	S	S	S	oqxA_oqxB	-	S	S	S	S	S	-	S	S	fosA6	S	-	S	-	S	S
003	-	1	1	4	blaSHV-27	-	-	S	S	S	S	S	S	S	S	S	S	S	S	S	I	S	S	S	-	S	S	S	S	S	S	S	oqxA_oqxB	-	S	S	S	S	S	-	S	S	fosA6	S	-	S	-	S	S
004	-	1	1	4	blaSHV-1	-	-	S	S	S	S	S	S	S	S	S	S	S	S	S	I	S	S	S	-	S	S	S	S	S	S	S	oqxA_oqxB	-	S	S	S	S	S	-	S	S	fosA6	S	-	S	-	S	S
005	-	1	1	4	blaSHV-11	-	-	S	S	S	S	S	S	S	S	S	S	S	S	S	I	S	S	S	-	S	S	S	S	S	S	S	oqxA_oqxB	-	S	S	S	S	S	-	S	S	fosA6	S	-	S	-	S	S
006	-	1	1	4	blaSHV-1	-	-	S	S	S	S	S	S	S	S	S	S	S	S	S	I	S	S	S	-	S	S	S	S	S	S	S	oqxA_oqxB	-	S	S	S	S	S	-	S	S	fosA5	S	-	S	-	S	S
008	Yes	4	18	14	blaCTX-M-2_blaSHV-11	blaCTX-M-2	blaCTX-M-2	S	S	S	R	R	S	I	R	R	R	S	R	R	I	I	R	S	aac(3)-IId_aadA5_aph(3'')-Ib_aph(3')-Ia_aph(6)-Id	R	R	R	S	I	S	S	oqxA_oqxB	-	S	S	S	S	S	dfrA17	R	R	fosA6	S	-	S	tet(B)	R	S
009	Yes	5	24	15	blaDHA-1_blaOXA-1_blaSHV-11	blaDHA-1	-	R	S	S	R	I	R	R	S	S	S	S	S	R	I	R	R	R	aac(3)-IV_aac(6')-Ib-cr_aadA2_aph(4)-Ia	R	I	I	R	R	S	R	oqxA_oqxB_qnrB4	GyrA-83I;ParC-80I	R	R	R	R	R	dfrA12	R	R	fosA6	S	catB3	I	-	S	S
010	Yes	4	6	6	blaSHV-11	-	-	S	S	S	S	S	S	S	S	S	S	S	S	S	I	S	S	S	-	S	S	S	S	S	S	S	oqxA_oqxB_delta-kpnG	-	R	I	S	I	S	-	R	S	fosA6	S	delta-acrB	R	-	S	S
011	-	1	1	4	blaSHV-116	-	-	S	S	S	S	S	S	S	S	S	S	S	S	S	I	S	S	S	-	S	S	S	S	S	S	S	oqxA_oqxB	-	S	S	S	S	S	-	S	S	fosA6	S	-	S	-	S	S
012	-	2	4	8	blaSHV-1_blaTEM-1C	-	-	S	S	S	S	S	S	S	S	S	S	S	S	S	I	I	I	S	-	S	S	S	S	S	S	S	oqxA_oqxB	-	S	S	S	S	S	-	S	S	fosA6	S	-	S	tet(A)_tet(D)	R	S
013	-	1	1	4	blaSHV-11	-	-	S	S	S	S	S	S	S	S	S	S	S	S	S	I	S	S	S	-	S	S	S	S	S	S	S	oqxA_oqxB	-	S	S	S	S	S	-	S	S	fosA6	S	-	S	-	S	S
014	Yes	3	3	5	blaSHV-11	-	-	S	S	S	S	S	S	S	S	S	S	S	S	S	I	S	S	S	-	S	S	S	S	S	S	S	oqxA_oqxB	GyrA-83Y	R	S	S	S	S	-	S	S	fosA6	S	-	S	tet(C)	R	S
017	Yes	5	20	18	blaCARB-16_blaCTX-M-2_blaSHV-11_blaTEM-1B	blaCTX-M-2	blaCTX-M-2	S	S	S	R	R	S	R	R	R	R	S	I	R	I	I	R	S	aac(3)-IIa_aadA5_aph(3'')-Ib_aph(3')-Ia_aph(6)-Id	R	R	R	R	R	S	S	oqxA_oqxB	-	S	S	S	S	S	dfrA17_dfrA20	R	R	fosA5	S	floR	R	tet(B)	R	S
018	Yes	5	17	14	blaCTX-M-15_blaOXA-1_blaSHV-1_blaTEM-1B	blaCTX-M-15	blaCTX-M-15	S	S	S	R	R	S	R	R	R	R	S	R	S	I	I	I	S	aac(3)-IIa_aph(3'')-Ib_aph(6)-Id	R	R	S	S	R	S	S	oqxA_oqxB_qnrB1	-	I	S	S	S	S	dfrA14	R	R	fosA5	S	-	S	tet(A)	R	S
019	-	1	1	4	blaSHV-11	-	-	S	S	S	S	S	S	S	S	S	S	S	S	S	I	S	S	S	-	S	S	S	S	S	S	S	oqxA_oqxB	-	S	S	S	S	S	-	S	S	fosA6	S	-	S	-	S	S
021	-	1	1	4	blaSHV-11	-	-	S	S	S	S	S	S	S	S	S	S	S	S	S	I	S	S	S	-	S	S	S	S	S	S	S	oqxA_oqxB	-	S	S	S	S	S	-	S	S	fosA5	S	-	S	-	S	S
022	Yes	4	11	10	blaCMY-2_blaSHV-11	blaCMY-2	-	S	S	S	R	R	R	R	I	S	S	S	S	S	I	R	I	S	aph(3'')-Ib_aph(6)-Id	R	S	S	S	S	S	S	oqxA_oqxB	-	S	S	S	S	S	-	S	S	fosA5	S	floR	R	tet(A)	R	S
023	Yes	4	5	7	blaSHV-11	-	-	S	S	S	S	S	S	S	S	S	S	S	S	S	I	S	S	S	aph(6)-Id	I	S	S	S	S	S	S	oqxA_oqxB	-	S	S	S	S	S	dfrA14	R	R	fosA6	R	-	S	-	S	S
025	-	1	1	4	blaSHV-27	-	-	S	S	S	S	S	S	S	S	S	S	S	S	S	I	S	S	S	-	S	S	S	S	S	S	S	oqxA_oqxB	-	S	S	S	S	S	-	S	S	fosA6	S	-	S	-	S	S
026	Yes	3	3	7	blaSHV-1	-	-	S	S	S	S	S	S	S	S	S	S	S	S	S	I	S	S	S	kpnF	I	S	S	S	S	S	S	oqxA_oqxB	-	S	S	S	S	S	-	S	S	fosA5	S	delta-acrB_delta-marA	R	-	S	S
027	-	1	1	4	blaSHV-52	-	-	S	S	S	S	S	S	S	S	S	S	S	S	S	I	S	S	S	-	S	S	S	S	S	S	S	oqxA_oqxB	-	S	S	S	S	S	-	S	S	fosA5	S	-	S	-	S	S
028	-	1	1	4	blaSHV-196	-	-	S	S	S	S	S	S	S	S	S	S	S	S	S	I	S	S	S	-	S	S	S	S	S	S	S	oqxA_oqxB	-	S	S	S	S	S	-	S	S	fosA6	S	-	S	-	S	S
029	-	1	1	4	blaSHV-11	-	-	S	S	S	S	S	S	S	S	S	S	S	S	S	I	S	S	S	-	S	S	S	S	S	S	S	oqxA_oqxB	-	S	S	S	S	S	-	S	S	fosA6	S	-	S	-	S	S
030	-	1	1	4	blaSHV-11	-	-	S	S	S	S	S	S	S	S	S	S	S	S	S	I	S	S	S	-	S	S	S	S	S	S	S	oqxA_oqxB	-	S	S	S	S	S	-	S	S	fosA5	S	-	S	-	S	S
031	-	1	1	4	blaSHV-61	-	-	S	S	S	S	S	S	S	S	S	S	S	S	S	I	S	S	S	-	S	S	S	S	S	S	S	oqxA_oqxB	-	S	S	S	S	S	-	S	S	fosA6	S	-	S	-	S	S
032	Yes	3	6	9	blaSHV-65_blaTEM-1B	-	-	S	S	S	S	S	S	S	S	S	S	S	S	R	I	I	I	S	aph(3'')-Ib_aph(6)-Id	R	S	S	S	S	S	S	oqxA_oqxB	-	S	S	S	S	S	-	S	S	fosA6	S	-	S	tet(A)	R	S
033	-	1	1	4	blaSHV-1	-	-	S	S	S	S	S	S	S	S	S	S	S	S	S	I	S	S	S	-	S	S	S	S	S	S	S	oqxA_oqxB	-	S	S	S	S	S	-	S	S	fosA6	S	-	S	-	S	S
034	-	1	1	4	blaSHV-11	-	-	S	S	S	S	S	S	S	S	S	S	S	S	S	I	S	S	S	-	S	S	S	S	S	S	S	oqxA_oqxB	-	S	S	S	S	S	-	S	S	fosA6	S	-	S	-	S	S
035	-	1	1	3	blaSHV-1	-	-	S	S	S	S	S	S	S	S	S	S	S	S	S	I	S	S	S	-	S	S	S	S	S	S	S	oqxA_oqxB	-	S	S	S	S	S	-	S	S	-	S	-	S	-	S	S
036	-	1	1	4	blaSHV-1	-	-	S	S	S	S	S	S	S	S	S	S	S	S	S	I	S	S	S	-	S	S	S	S	S	S	S	oqxA_oqxB	-	S	S	S	S	S	-	S	S	fosA6	S	-	S	-	S	S
037	-	1	1	4	blaSHV-1	-	-	S	S	S	S	S	S	S	S	S	S	S	S	S	I	S	S	S	-	S	S	S	S	S	S	S	oqxA_oqxB	-	S	S	S	S	S	-	S	S	fosA6	S	-	S	-	S	S
038	-	1	1	4	blaSHV-1	-	-	S	S	S	S	S	S	S	S	S	S	S	S	S	I	S	S	S	-	S	S	S	S	S	S	S	oqxA_oqxB	-	S	S	S	S	S	-	S	S	fosA6	S	-	S	-	S	S
039	-	1	1	4	blaSHV-11	-	-	S	S	S	S	S	S	S	S	S	S	S	S	S	I	S	S	S	-	S	S	S	S	S	S	S	oqxA_oqxB	-	S	S	S	S	S	-	S	S	fosA6	S	-	S	-	S	S
040	-	1	1	4	blaSHV-1	-	-	S	S	S	S	S	S	S	S	S	S	S	S	S	I	S	S	S	-	S	S	S	S	S	S	S	oqxA_oqxB	-	S	S	S	S	S	-	S	S	fosA5	S	-	S	-	S	S
042	-	1	1	4	blaSHV-1	-	-	S	S	S	S	S	S	S	S	S	S	S	S	S	I	S	S	S	-	S	S	S	S	S	S	S	oqxA_oqxB	-	S	S	S	S	S	-	S	S	fosA6	S	-	S	-	S	S
043	-	1	1	4	blaSHV-27	-	-	S	S	S	S	S	S	S	S	S	S	S	S	S	I	S	S	S	-	S	S	S	S	S	S	S	oqxA_oqxB	-	S	S	S	S	S	-	S	S	fosA6	S	-	S	-	S	S
045	-	1	1	4	blaSHV-11	-	-	S	S	S	S	S	S	S	S	S	S	S	S	S	I	S	S	S	-	S	S	S	S	S	S	S	oqxA_oqxB	-	S	S	S	S	S	-	S	S	fosA6	S	-	S	-	S	S
046	Yes	6	25	19	blaCTX-M-3_blaSHV-1_blaTEM-1B	blaCTX-M-3	blaCTX-M-3	S	S	S	R	R	S	I	R	R	R	S	R	S	I	I	R	S	aac(3)-IId_aac(6')-Ib-cr_aadA16_aph(3'')-Ib_aph(3')-Ia_aph(6)-Id	R	R	R	R	R	S	R	oqxA_oqxB_qnrS1_delta-CRP	-	R	R	R	R	R	dfrA27	R	R	fosA5	S	floR	R	tet(A)	R	S
047	-	2	3	6	blaSHV-75	-	-	S	S	S	S	S	S	S	S	S	S	S	S	S	I	S	S	S	aph(3'')-Ib_aph(6)-Id	R	S	S	S	S	S	R	oqxA_oqxB	-	S	S	S	S	S	-	S	S	fosA6	S	-	S	-	S	S
048	Yes	4	6	7	blaSHV-11	-	-	S	S	S	S	S	S	S	S	S	S	S	S	S	I	S	S	S	-	S	S	S	S	S	S	S	oqxA_oqxB_KpnG	-	I	I	S	I	S	-	S	S	fosA6	S	delta-acrB_ delta-marA	R	KpnF	I	S
049	-	1	1	4	blaSHV-1	-	-	S	S	S	S	S	S	S	S	S	S	S	S	S	I	S	S	S	-	S	S	S	S	S	S	S	oqxA_oqxB	-	S	S	S	S	S	-	S	S	fosA6	S	-	S	-	S	S
050	-	1	1	4	blaSHV-28	-	-	S	S	S	S	S	S	S	S	S	S	S	S	S	I	S	S	S	-	S	S	S	S	S	S	S	oqxA_oqxB	-	S	S	S	S	S	-	S	S	fosA6	S	-	S	-	S	S
051	Yes	5	11	13	blaSHV-1	-	-	S	S	S	S	S	S	S	S	S	S	S	S	S	I	S	S	S	ant(3'')-Ia_aph(3'')-Ib_aph(6)-Id	R	I	R	R	R	S	R	oqxA_oqxB	-	S	S	S	S	S	dfrA1	R	R	fosA6	S	catA2	R	tet(A)_tet(B)	R	S
052	-	1	1	4	blaSHV-1	-	-	S	S	S	S	S	S	S	S	S	S	S	S	S	I	S	S	S	-	S	S	S	S	S	S	S	oqxA_oqxB	-	S	S	S	S	S	-	S	S	fosA5	S	-	S	-	S	S
053	-	1	1	4	blaSHV-11	-	-	S	S	S	S	S	S	S	S	S	S	S	S	S	I	S	S	S	-	S	S	S	S	S	S	S	oqxA_oqxB	-	S	S	S	S	S	-	S	S	fosA5	S	-	S	-	S	S
054	-	1	1	4	blaSHV-1	-	-	S	S	S	S	S	S	S	S	S	S	S	S	S	I	S	S	S	-	S	S	S	S	S	S	S	oqxA_oqxB	-	S	S	S	S	S	-	S	S	fosA6	S	-	S	-	S	S
055	Yes	3	4	9	blaSHV-1	-	-	S	S	S	S	S	S	S	S	S	S	S	S	S	I	S	S	S	aadA13_aph(3'')-Ib_aph(6)-Id	R	S	S	S	S	S	R	oqxA_oqxB	-	S	S	S	S	S	-	S	S	fosA6	S	-	S	tet(B)	R	S
056	-	1	1	4	blaSHV-116	-	-	S	S	S	S	S	S	S	S	S	S	S	S	S	I	S	S	S	-	S	S	S	S	S	S	S	oqxA_oqxB	-	S	S	S	S	S	-	S	S	fosA7	S	-	S	-	S	S
057	-	1	1	4	blaSHV-110	-	-	S	S	S	S	S	S	S	S	S	S	S	S	S	I	S	S	S	-	S	S	S	S	S	S	S	oqxA_oqxB	-	S	S	S	S	S	-	S	S	fosA6	S	-	S	-	S	S
058	-	1	1	4	blaSHV-1	-	-	S	S	S	S	S	S	S	S	S	S	S	S	S	I	S	S	S	-	S	S	S	S	S	S	S	oqxA_oqxB	-	S	S	S	S	S	-	S	S	fosA6	S	-	S	-	S	S
059	-	2	3	7	blaSHV-1	-	-	S	S	S	S	S	S	S	S	S	S	S	S	S	I	S	S	S	aadA1_ant(3'')-Ia	R	S	S	S	S	S	R	oqxA_oqxB	-	S	S	S	S	S	-	S	S	fosA6	S	-	S	-	S	S
060	-	1	1	4	blaSHV-1	-	-	S	S	S	S	S	S	S	S	S	S	S	S	S	I	S	S	S	-	S	S	S	S	S	S	S	oqxA_oqxB	-	S	S	S	S	S	-	S	S	fosA5	S	-	S	-	S	S
061	Yes	3	6	9	blaSHV-11_blaTEM-1C	-	-	S	S	S	S	S	S	S	S	S	S	S	S	S	I	I	I	S	aadA1_ant(3'')-Ia	R	S	S	S	S	S	S	oqxA_oqxB	-	S	S	S	S	S	-	S	S	fosA6	S	-	S	tet(A)	R	S
062	Yes	3	6	9	blaSHV-11_blaTEM-1C	-	-	S	S	S	S	S	S	S	S	S	S	S	S	S	I	I	I	S	aadA1_ant(3'')-Ia	R	S	S	S	S	S	R	oqxA_oqxB	-	S	S	S	S	S	-	S	S	fosA6	S	-	S	tet(A)	R	S
063	-	1	1	3	blaSHV-1	-	-	S	S	S	S	S	S	S	S	S	S	S	S	S	I	S	S	S	-	S	S	S	S	S	S	S	oqxA_oqxB	-	S	S	S	S	S	-	S	S	-	S	-	S	-	S	S
064	-	2	3	7	blaSHV-61_blaTEM-1B	-	-	S	S	S	S	S	S	S	S	S	S	S	S	S	I	S	S	S	-	S	S	S	S	S	S	S	oqxA_oqxB	-	S	S	S	S	S	dfrA1	R	R	fosA5	S	-	S	-	S	S
065	Yes	6	21	20	blaCTX-M-14_blaLAP-2_blaSHV-11	blaCTX-M-14	blaCTX-M-14	S	S	S	R	R	S	S	R	R	I	S	S	S	I	S	S	S	aac(3)-IId_aac(6')-Ib-cr_aadA16_aph(3'')-Ib_aph(6)-Id	R	R	R	R	R	S	R	oqxA_oqxB_qnrS1_delta-CRP	-	R	R	R	R	R	dfrA1_dfrA27	R	R	fosA6	S	catA2_floR	R	tet(A)	R	S
066	-	2	2	6	blaSHV-11	-	-	S	S	S	S	S	S	S	S	S	S	S	S	S	I	S	S	S	aph(3'')-Ib_aph(6)-Id	R	S	S	S	S	S	S	oqxA_oqxB	-	S	S	S	S	S	-	S	S	fosA6	S	-	S	-	S	S
067	Yes	6	23	19	blaCTX-M-3_blaSHV-110_blaTEM-1B	blaCTX-M-3	blaCTX-M-3	S	S	S	R	R	S	I	R	R	R	S	I	S	I	S	S	S	aac(3)-IId_aac(6')-Ib-cr_aadA16_aph(3'')-Ib_aph(3')-Ia_aph(6)-Id	R	R	R	R	R	S	R	oqxA_oqxB_qnrS1_delta-CRP	-	R	R	R	R	R	dfrA27	R	R	fosA6	S	floR	R	tet(A)	R	S
068	-	1	1	4	blaSHV-1	-	-	S	S	S	S	S	S	S	S	S	S	S	S	S	I	S	S	S	-	S	S	S	S	S	S	S	oqxA_oqxB	-	S	S	S	S	S	-	S	S	fosA6	S	-	S	-	S	S
069	Yes	3	5	8	blaSHV-11	-	-	S	S	S	S	S	S	S	S	S	S	S	S	S	I	S	S	S	aac(6')-Ib3	S	S	R	R	I	S	S	oqxA_oqxB	-	S	S	S	S	S	-	S	S	fosA6	S	-	S	tet(A)_tet(A)	R	S
070	-	1	1	4	blaSHV-11	-	-	S	S	S	S	S	S	S	S	S	S	S	S	S	I	S	S	S	-	S	S	S	S	S	S	S	oqxA_oqxB	-	S	S	S	S	S	-	S	S	fosA6	S	-	S	-	S	S
072	-	1	1	4	blaSHV-1	-	-	S	S	S	S	S	S	S	S	S	S	S	S	S	I	S	S	S	-	S	S	S	S	S	S	S	oqxA_oqxB	-	S	S	S	S	S	-	S	S	fosA6	S	-	S	-	S	S
073	Yes	3	4	9	blaSHV-11	-	-	S	S	S	S	S	S	S	S	S	S	S	S	S	I	S	S	S	aph(3'')-Ib_aph(6)-Id	I	S	S	S	S	S	S	oqxA_oqxB	-	S	S	S	S	S	dfrA14_dfrA14	R	R	fosA6	S	-	S	-	S	S
074	-	2	3	4	blaSHV-11	-	-	S	S	S	S	S	S	S	S	S	S	S	S	R	I	S	S	S	-	S	S	S	S	S	S	S	oqxA_oqxB	-	S	S	S	S	S	-	S	S	fosA6	R	-	S	-	S	S
075	-	1	1	4	blaSHV-11	-	-	S	S	S	S	S	S	S	S	S	S	S	S	S	I	S	S	S	-	S	S	S	S	S	S	S	oqxA_oqxB	-	S	S	S	S	S	-	S	S	fosA5	S	-	S	-	S	S
077	-	1	1	4	blaSHV-11	-	-	S	S	S	S	S	S	S	S	S	S	S	S	S	I	S	S	S	-	S	S	S	S	S	S	S	oqxA_oqxB	-	S	S	S	S	S	-	S	S	fosA5	S	-	S	-	S	S
078	Yes	5	17	15	blaCMY-2_blaSHV-1_blaTEM-1B	blaCMY-2	-	S	S	S	R	I	R	R	I	S	S	S	S	S	I	R	I	S	ant(2'')-Ia_aph(3'')-Ib_aph(6)-Id	R	R	R	R	I	S	S	oqxA_oqxB	-	S	S	S	S	S	dfrA1	R	R	fosA6	S	cmlA1_floR	R	tet(A)	R	S
079	-	1	1	4	blaSHV-1	-	-	S	S	S	S	S	S	S	S	S	S	S	S	S	I	S	S	S	-	S	S	S	S	S	S	S	oqxA_oqxB	-	S	S	S	S	S	-	S	S	fosA6	S	-	S	-	S	S
080	-	1	1	4	blaSHV-1	-	-	S	S	S	S	S	S	S	S	S	S	S	S	S	I	S	S	S	-	S	S	S	S	S	S	S	oqxA_oqxB	-	S	S	S	S	S	-	S	S	fosA6	S	-	S	-	S	S
082	Yes	4	11	10	blaCMY-2_blaSHV-11	blaCMY-2	-	S	S	S	R	I	I	R	I	S	S	S	S	S	I	R	R	S	aph(3'')-Ib_aph(6)-Id	R	S	S	S	S	S	S	oqxA_oqxB	-	S	S	S	S	S	-	S	S	fosA5	S	floR	R	tet(A)	R	S
083	Yes	4	11	10	blaCMY-2_blaSHV-11	blaCMY-2	-	S	S	S	R	R	R	R	I	S	S	S	S	S	I	R	I	S	aph(3'')-Ib_aph(6)-Id	R	S	S	S	S	S	S	oqxA_oqxB	-	S	S	S	S	S	-	S	S	fosA5	S	floR	R	tet(A)	R	S
084	-	1	1	4	blaSHV-1	-	-	S	S	S	S	S	S	S	S	S	S	S	S	S	I	S	S	S	-	S	S	S	S	S	S	S	oqxA_oqxB	-	S	S	S	S	S	-	S	S	fosA6	S	-	S	-	S	S
085	-	1	1	4	blaSHV-11	-	-	S	S	S	S	S	S	S	S	S	S	S	S	S	I	S	S	S	-	S	S	S	S	S	S	S	oqxA_oqxB	-	S	S	S	S	S	-	S	S	fosA6	S	-	S	-	S	S
086	-	1	1	4	blaSHV-1	-	-	S	S	S	S	S	S	S	S	S	S	S	S	S	I	S	S	S	-	S	S	S	S	S	S	S	oqxA_oqxB	-	S	S	S	S	S	-	S	S	fosA6	S	-	S	-	S	S
087	-	2	2	6	blaSHV-11	-	-	S	S	S	S	S	S	S	S	S	S	S	S	S	I	S	S	S	aph(3'')-Ib_aph(6)-Id	R	S	S	S	S	S	S	oqxA_oqxB	-	S	S	S	S	S	-	S	S	fosA6	S	-	S	-	S	S
088	-	1	1	4	blaSHV-1	-	-	S	S	S	S	S	S	S	S	S	S	S	S	S	I	S	S	S	-	S	S	S	S	S	S	S	oqxA_oqxB	-	S	S	S	S	S	-	S	S	fosA6	S	-	S	-	S	S
090	-	1	1	4	blaSHV-52	-	-	S	S	S	S	S	S	S	S	S	S	S	S	S	I	S	S	S	-	S	S	S	S	S	S	S	oqxA_oqxB	-	S	S	S	S	S	-	S	S	fosA5	S	-	S	-	S	S
091	-	1	1	4	blaSHV-11	-	-	S	S	S	S	S	S	S	S	S	S	S	S	S	I	S	S	S	-	S	S	S	S	S	S	S	oqxA_oqxB	-	S	S	S	S	S	-	S	S	fosA6	S	-	S	-	S	S
092	-	1	1	4	blaSHV-1	-	-	S	S	S	S	S	S	S	S	S	S	S	S	S	I	S	S	S	-	S	S	S	S	S	S	S	oqxA_oqxB	-	S	S	S	S	S	-	S	S	fosA5	S	-	S	-	S	S
094	-	1	1	4	blaSHV-1	-	-	S	S	S	S	S	S	S	S	S	S	S	S	S	I	S	S	S	-	S	S	S	S	S	S	S	oqxA_oqxB	-	S	S	S	S	S	-	S	S	fosA6	S	-	S	-	S	S
098	-	1	1	4	blaSHV-27	-	-	S	S	S	S	S	S	S	S	S	S	S	S	S	I	S	S	S	-	S	S	S	S	S	S	S	oqxA_oqxB	-	S	S	S	S	S	-	S	S	fosA6	S	-	S	-	S	S
101	-	1	1	4	blaSHV-1	-	-	S	S	S	S	S	S	S	S	S	S	S	S	S	I	S	S	S	-	S	S	S	S	S	S	S	oqxA_oqxB	-	S	S	S	S	S	-	S	S	fosA6	S	-	S	-	S	S
102	-	1	1	4	blaSHV-1	-	-	S	S	S	S	S	S	S	S	S	S	S	S	S	I	S	S	S	-	S	S	S	S	S	S	S	oqxA_oqxB	-	S	S	S	S	S	-	S	S	fosA6	S	-	S	-	S	S
103	-	1	1	4	blaSHV-11	-	-	S	S	S	S	S	S	S	S	S	S	S	S	S	I	S	S	S	-	S	S	S	S	S	S	S	oqxA_oqxB	-	S	S	S	S	S	-	S	S	fosA6	S	-	S	-	S	S
105	-	1	1	4	blaSHV-1	-	-	S	S	S	S	S	S	S	S	S	S	S	S	S	I	S	S	S	-	S	S	S	S	S	S	S	oqxA_oqxB	-	S	S	S	S	S	-	S	S	fosA6	S	-	S	-	S	S
107	Yes	4	11	10	blaCMY-2_blaSHV-11	blaCMY-2	-	S	S	S	R	R	I	R	I	S	S	S	S	S	I	R	I	S	aph(3'')-Ib_aph(6)-Id	R	S	S	S	S	S	S	oqxA_oqxB	-	S	S	S	S	S	-	S	S	fosA5	S	floR	R	tet(A)	R	S
110	-	1	1	4	blaSHV-196	-	-	S	S	S	S	S	S	S	S	S	S	S	S	S	I	S	S	S	-	S	S	S	S	S	S	S	oqxA_oqxB	-	S	S	S	S	S	-	S	S	fosA6	S	-	S	-	S	S
111	Yes	5	18	17	blaCTX-M-2_blaTEM-1B_blaSHV-1	blaCTX-M-2	blaCTX-M-2	S	S	S	R	R	S	I	R	R	R	S	R	S	I	I	I	S	aac(3)-IId_aac(3)-VIa_ant(3'')-Ia_aph(3'')-Ib_aph(3')-Ia_aph(6)-Id	R	R	R	S	R	S	S	oqxA_oqxB	-	S	S	S	S	S	dfrA1	R	R	fosA6	S	catA1	R	tet(B)	R	S
114	-	1	1	4	blaSHV-11	-	-	S	S	S	S	S	S	S	S	S	S	S	S	S	I	S	S	S	-	S	S	S	S	S	S	S	oqxA_oqxB	-	S	S	S	S	S	-	S	S	fosA6	S	-	S	-	S	S
115	Yes	3	6	12	blaSHV-11_blaTEM-1B	-	-	S	S	S	S	S	S	S	S	S	S	S	S	S	I	S	S	S	aac(3)-IId_aadA2_aph(3'')-Ib_aph(6)-Id	R	R	S	S	S	S	R	oqxA_oqxB	-	S	S	S	S	S	dfrA12	R	R	fosA6	S	-	S	-	S	S
116	Yes	4	16	13	blaCTX-M-15_blaSHV-1	blaCTX-M-15	blaCTX-M-15	S	S	S	R	R	S	R	R	R	R	S	I	S	I	S	S	S	aac(3)-IIa_aadA2_aph(3'')-Ib_aph(6)-Id	R	R	S	R	R	S	R	oqxA_oqxB_qnrS1	-	S	I	S	S	S	dfrA12	R	R	fosA7	S	-	S	-	S	S
117	Yes	4	10	10	blaCMY-2_blaSHV-11	blaCMY-2	-	S	S	S	R	I	I	R	S	S	S	S	S	S	I	R	I	S	aph(3'')-Ib_aph(6)-Id	R	S	S	S	S	S	S	oqxA_oqxB	-	S	S	S	S	S	-	S	S	fosA5	S	floR	R	tet(A)	R	S
118	Yes	5	19	14	blaCTX-M-15_blaSHV-1	blaCTX-M-15	blaCTX-M-15	S	S	S	R	R	S	R	R	R	R	S	I	S	I	S	I	S	aac(3)-IIa_aadA2_aph(3')-Ia_aph(6)-Id	R	R	R	R	R	S	R	oqxA_oqxB_qnrS1	-	S	I	S	S	S	dfrA12	R	R	fosA6	S	-	S	tet(A)	R	S
119	Yes	5	22	14	blaCTX-M-15_blaOXA-1_blaSHV-11_blaTEM-1B	blaCTX-M-15	blaCTX-M-15	S	S	S	R	R	S	R	R	R	R	S	R	S	I	I	R	R	aac(3)-IIa_aac(6')-Ib-cr_aph(3'')-Ib_aph(3')-Ia_aph(6)-Id	R	R	R	R	R	S	S	qnrB1	-	I	R	R	S	S	dfrA14	R	R	fosA6	S	-	S	tet(A)	R	S
120	Yes	5	19	14	blaCTX-M-15_blaSHV-1	blaCTX-M-15	blaCTX-M-15	S	S	S	R	R	S	R	R	R	R	S	I	S	I	S	S	S	aac(3)-IIa_aadA2_aph(3')-Ia_aph(6)-Id	R	R	R	R	R	S	R	oqxA_oqxB_qnrS1	-	S	I	S	I	S	dfrA12	R	R	fosA6	S	-	S	tet(A)	R	S
121	Yes	5	20	15	blaCTX-M-15_blaSHV-1	blaCTX-M-15	blaCTX-M-15	S	S	S	R	R	S	R	R	R	R	S	R	S	I	I	I	S	aac(3)-IIa_aadA2_aph(3'')-Ib_aph(3')-Ia_aph(6)-Id	R	R	R	R	R	S	R	oqxA_oqxB_qnrS1	-	S	I	S	S	S	dfrA12	R	R	fosA7	S	-	S	tet(A)	R	S
122	Yes	5	19	15	blaCTX-M-15_blaSHV-1	blaCTX-M-15	blaCTX-M-15	S	S	S	R	R	S	R	R	R	R	S	I	S	I	S	S	S	aac(3)-IIa_aadA2_aph(3'')-Ib_aph(3')-Ia_aph(6)-Id	R	R	R	R	R	S	R	oqxA_oqxB_qnrS1	-	S	I	S	I	S	dfrA12	R	R	fosA7	S	-	S	tet(A)	R	S
123	Yes	5	19	14	blaCTX-M-15_blaOXA-1_blaSHV-11_blaTEM-1B	blaCTX-M-15	blaCTX-M-15	S	S	S	R	R	S	I	R	R	R	S	I	S	I	I	R	S	aac(3)-IIa_aac(6')-Ib-cr_aph(3'')-Ib_aph(3')-Ia_aph(6)-Id	R	R	R	R	R	S	S	qnrB1	-	S	R	S	S	S	dfrA14	R	R	fosA6	S	-	S	tet(A)	R	S
124	Yes	5	21	15	blaDHA-1_blaSHV1_blaTEM-1B	blaDHA-1	-	S	S	S	R	R	R	R	R	R	S	R	R	S	I	R	R	R	aac(3)-IId_aadA2_aph(3')-Ia_aph(6)-Id	I	R	R	S	S	S	R	oqxA_oqxB_qnrB4	-	I	I	S	S	S	dfrA12	R	R	fosA6	S	floR	R	-	S	S
125	Yes	5	21	15	blaCTX-M-15_blaOXA-1_blaSHV-11_blaTEM-1B	blaCTX-M-15	blaCTX-M-15	S	S	S	R	R	S	R	R	R	R	S	R	S	I	I	R	R	aac(3)-IIa_aac(6')-Ib-cr_aph(3'')-Ib_aph(6)-Id	R	R	R	R	R	S	S	oqxA_oqxB_qnrB1	-	S	I	R	S	S	dfrA14	R	R	fosA5	S	-	S	tet(A)	R	S
126	Yes	6	26	19	blaCTX-M-65_blaSHV-11_blaTEM-1B	blaCTX-M-65	blaCTX-M-65	S	S	S	R	R	S	I	R	R	I	S	R	S	I	I	R	S	aac(3)-IV_aac(6')-Ib-cr_aadA2_aph(3')-Ia_aph(4)-Ia_rmtB	R	R	R	R	R	R	R	oqxA_oqxB_qnrS1	GyrA-83I;ParC-80I	R	R	R	R	R	dfrA12_dfrA14_dfrA27	R	R	fosA3	R	-	S	tet(D)	R	S
127	Yes	4	11	10	blaCMY-2_blaSHV-11	blaCMY-2	-	S	S	S	R	I	R	R	I	S	S	S	S	S	I	R	I	S	aph(3'')-Ib_aph(6)-Id	R	S	S	S	S	S	S	oqxA_oqxB	-	S	S	S	S	S	-	S	S	fosA5	S	floR	R	tet(A)	R	S
128	Yes	5	24	16	blaCTX-M-15_blaOXA-1_blaSHV-28_blaTEM-1B	blaCTX-M-15	blaCTX-M-15	S	S	S	R	R	S	R	R	R	R	S	R	S	I	I	R	R	aac(3)-IIa_aac(3)-IIe_aac(6')-Ib-cr_aph(3'')-Ib_aph(6)-Id	R	R	R	R	R	S	S	oqxA_oqxB_qnrB1	GyrA-83I;ParC-80I	R	R	R	R	R	dfrA14	R	R	fosA6	S	-	S	tet(A)	R	S
129	-	1	1	4	blaSHV-11	-	-	S	S	S	S	S	S	S	S	S	S	S	S	S	I	S	S	S	-	S	S	S	S	S	S	S	oqxA_oqxB	-	S	S	S	S	S	-	S	S	fosA6	S	-	S	-	S	S
130	Yes	5	19	14	blaCTX-M-15_blaSHV-1	blaCTX-M-15	blaCTX-M-15	S	S	S	R	R	S	R	R	R	R	S	I	S	I	S	S	S	aac(3)-IIa_aadA2_aph(3')-Ia_aph(6)-Id	R	R	R	R	R	S	R	oqxA_oqxB_qnrS1	-	S	I	S	I	S	dfrA12	R	R	fosA7	S	-	S	tet(A)	R	S
131	Yes	6	27	18	blaCTX-M-15_blaOXA-1_blaSHV-110_blaSHV-12_blaTEM-1B	blaCTX-M-15_blaSHV-12	blaCTX-M-15_blaSHV-12	S	S	S	R	R	I	R	R	R	R	R	R	S	I	I	R	R	aac(3)-IIa_aac(6')-Ib-cr_aph(3'')-Ib_aph(3')-Ia_aph(6)-Id	R	R	R	R	R	S	S	qnrB1_qnrS1	GyrA-83Y	R	R	R	R	R	dfrA14	R	R	fosA6	S	delta-acrB_delta-marA	R	tet(A)	R	S
132	Yes	6	20	15	blaSHV-12_blaTEM-1B	blaSHV-12	blaSHV-12	S	S	S	I	R	S	R	I	I	S	S	R	S	I	I	I	S	aac(6')-IIc_aadA2_aph(3')-Ia_aph(6)-Id	R	R	R	R	S	S	R	oqxA_oqxB_qnrB20	-	S	I	S	I	S	dfrA19	R	R	fosA5	S	catA2	R	tet(D)	R	S
133	Yes	5	24	15	blaCTX-M-15_blaOXA-1_blaSHV-28_blaTEM-1B	blaCTX-M-15	blaCTX-M-15	S	S	S	R	R	S	R	R	R	R	S	R	S	I	I	R	R	aac(3)-IIa_aac(6')-Ib-cr_aph(3'')-Ib_aph(6)-Id	R	R	R	R	R	S	S	oqxA_oqxB_qnrB1	GyrA-83I;ParC-80I	R	R	R	R	R	dfrA14	R	R	fosA6	S	-	S	tet(A)	R	S
134	Yes	5	20	14	blaCTX-M-15_blaOXA-1_blaSHV-11_blaTEM-1B	blaCTX-M-15	blaCTX-M-15	S	S	S	R	R	S	R	R	R	I	S	I	S	I	I	R	S	aac(3)-IIa_aac(6')-Ib-cr_aph(3'')-Ib_aph(3')-Ia_aph(6)-Id	R	R	R	R	R	S	S	qnrB1	-	S	R	R	S	S	dfrA14	R	R	fosA6	S	-	S	tet(A)	R	S
135	Yes	3	4	7	blaSHV-11	-	-	S	S	S	S	S	S	S	S	S	S	S	S	S	I	S	S	S	aph(6)-Id	I	S	S	S	S	S	S	oqxA_oqxB	-	S	S	S	S	S	dfrA14	R	R	fosA6	S	-	S	-	S	S
136	-	1	1	4	blaSHV-1	-	-	S	S	S	S	S	S	S	S	S	S	S	S	S	I	S	S	S	-	S	S	S	S	S	S	S	oqxA_oqxB	-	S	S	S	S	S	-	S	S	fosA6	S	-	S	-	S	S
137	-	1	1	4	blaSHV-11	-	-	S	S	S	S	S	S	S	S	S	S	S	S	S	I	S	S	S	-	S	S	S	S	S	S	S	oqxA_oqxB	-	S	S	S	S	S	-	S	S	fosA6	S	-	S	-	S	S
138	Yes	4	5	9	blaSHV-1	-	-	S	S	S	S	S	S	S	S	S	S	S	S	S	I	S	S	S	aadA1	S	S	S	S	S	S	S	oqxA_oqxB	-	S	S	S	S	S	dfrA1	R	R	fosA6	S	catA1	R	tet(A)	R	S
139	-	1	1	4	blaSHV-1	-	-	S	S	S	S	S	S	S	S	S	S	S	S	S	I	S	S	S	-	S	S	S	S	S	S	S	oqxA_oqxB	-	S	S	S	S	S	-	S	S	fosA5	S	-	S	-	S	S
140	-	1	1	4	blaSHV-1	-	-	S	S	S	S	S	S	S	S	S	S	S	S	S	I	S	S	S	-	S	S	S	S	S	S	S	oqxA_oqxB	-	S	S	S	S	S	-	S	S	fosA6	S	-	S	-	S	S
141	-	1	1	4	blaSHV-1	-	-	S	S	S	S	S	S	S	S	S	S	S	S	S	I	S	S	S	-	S	S	S	S	S	S	S	oqxA_oqxB	-	S	S	S	S	S	-	S	S	fosA6	S	-	S	-	S	S
143	-	2	2	5	blaSHV-11	-	-	S	S	S	S	S	S	S	S	S	S	S	S	S	I	S	S	S	aadA5	I	S	S	S	S	S	S	oqxA_oqxB	-	S	S	S	S	S	-	S	S	fosA6	S	-	S	-	S	S
a MDR, multidrug resistance; assigned using antimicrobial susceptibility results for 35 antibiotics not including TIC, AMP, ERY, AZI and RIF. MDR is defined as antimicrobial resistance shown by a species of microorganism to at least one antimicrobial drug in three or more antimicrobial categories.
		Mean	6.31092	7.42857
		SE	0.733431	0.438753
		Median	1	4
[truncated: 1 more columns]

## Sheet: K125 PCR & WGS 
Legend: absence (-), presence (+)							Plasmids																													Number of plasmid per strain	Virulence genes
Strain	K125 PCR	MLST (ST)	cgMLST (CG)	wzi variant	K-antigen	O-antigen	Col(MG828)	Col(pHAD28)	Col156	Col440I	Col440II	ColRNAI	IncC	IncFIA(HI1)	IncFIB(K)	IncFIB(K)(pCAV1099-114)	IncFIB(pKPHS1)	IncFIB(pNDM-Mar)	IncFII	IncFII(K)	IncFII(pHN7A8)	IncFII(pKP91)	IncHI1A	IncHI1B(pNDM-MAR)	IncHI1B(R27)	IncHI2	IncHI2A	IncI1-I(Gamma)	IncM1	IncN	IncQ1	IncR	IncX3	FIA(pBK30683)	RepB		allA_1	allA_11	allA_14	allA_4	allB_24	allB_3	allB_34	allB_36	allC_18	allC_19	allC_2	allC_4	allD_16
001	Not detected	290	290	21	K21	O1v1	-	-	-	-	-	-	-	-	-	-	-	-	-	-	-	-	-	-	-	-	-	-	-	-	-	-	-	-	-	0	-	-	-	-	-	-	-	-	-	-	-	-	-
002	K2	5398	10047	59	K3	Not assigned	-	-	-	-	-	-	-	-	-	-	-	-	-	-	-	-	-	-	-	-	-	-	-	-	-	+	-	-	-	1	-	-	-	-	-	-	-	-	-	-	-	-	-
003	Not detected	5397	11277	468	Not assigned	Not assigned	-	-	-	-	-	-	-	-	+	-	-	-	-	-	-	+	-	-	-	-	-	-	-	-	-	-	-	-	-	2	-	-	-	-	-	-	-	-	-	-	-	-	-
004	Not detected	5415	11284	419	Not assigned	Not assigned	-	-	-	-	-	-	-	-	+	-	-	-	-	-	-	-	-	-	-	-	-	-	-	-	-	-	-	-	-	1	-	-	-	-	-	-	-	-	-	-	-	-	-
005	Not detected	1896	10590	150	Not assigned	OL103	-	-	-	-	-	-	-	-	-	-	-	-	-	-	-	-	-	-	-	-	-	-	-	-	-	-	-	-	-	0	-	-	-	-	-	-	-	-	-	-	-	-	-
006	Not detected	5396	11276	12	K12.29	OL103	-	-	-	-	-	-	-	-	-	-	-	-	-	-	-	-	-	-	-	-	-	-	-	-	-	-	-	-	-	0	-	-	-	-	-	-	-	-	-	-	-	-	-
008	Not detected	5416	3827	113	K26	O3b	-	-	-	-	-	-	-	+	-	+	-	-	-	-	-	-	+	-	+	-	-	-	-	-	-	-	-	-	-	4	-	-	-	-	-	-	-	-	-	-	-	-	-
009	Not detected	11	340	75	Not assigned	Not assigned	-	-	-	-	-	-	-	-	-	-	-	-	-	-	-	-	-	-	-	-	-	-	-	-	-	+	-	-	-	1	-	-	-	-	-	-	-	-	-	-	-	-	-
010	Not detected	5997	11363	274	Not assigned	O3/O3a	-	-	-	-	-	-	-	+	-	+	-	-	-	-	-	-	-	-	-	-	-	-	-	-	-	-	-	+	-	3	-	-	-	-	-	-	-	-	-	-	-	-	-
011	K1	310	310	128	K1	O1v1	-	-	-	-	-	-	-	-	-	-	-	-	-	-	-	-	-	-	-	-	-	-	-	-	-	-	-	-	-	0	-	-	-	-	-	-	-	-	-	-	-	-	-
012	K1	215	215	128	K1	O1v1	-	-	-	-	-	-	-	-	+	-	+	-	-	+	-	-	-	-	-	-	-	-	-	+	-	-	-	-	-	4	-	-	-	-	-	-	-	-	-	-	-	-	-
013	Not detected	5401	11279	59	K3	Not assigned	-	-	-	-	-	-	-	-	-	-	-	-	-	-	-	-	-	-	-	-	-	-	-	-	-	-	-	-	-	0	-	-	-	-	-	-	-	-	-	-	-	-	-
014	Not detected	5400	11168	173	Not assigned	OL103	-	-	-	-	-	-	-	+	-	-	-	-	-	-	-	-	-	-	-	-	-	-	-	-	-	-	-	-	-	1	-	-	-	-	-	-	-	-	-	-	-	-	-
017	Not detected	36	36	27	K27	Not assigned	-	-	-	-	-	-	-	+	-	-	-	-	-	-	-	-	+	-	+	-	-	-	+	-	-	-	-	-	-	4	-	-	-	-	-	-	-	-	-	-	-	-	-
018	Not detected	5399	11278	22	K22.37	O2v2	-	-	-	-	-	-	-	-	+	-	-	-	-	+	-	-	-	-	-	-	-	-	-	-	-	-	-	-	-	2	-	-	-	-	-	-	-	-	-	-	-	-	-
019	Not detected	55	55	447	Not assigned	OL101	-	-	-	-	-	-	-	-	-	-	-	-	-	-	-	-	-	-	-	-	-	-	-	-	-	-	-	-	-	0	-	-	-	-	-	-	-	-	-	-	-	-	-
021	Not detected	127	10471	134	K30	Not assigned	-	-	-	-	-	-	-	-	-	-	-	-	-	-	-	-	-	-	-	-	-	-	-	-	-	-	-	-	-	0	-	+	-	-	-	+	-	-	-	-	+	-	-
022	Not detected	127	10471	134	K30	O2v2	-	-	-	-	-	+	+	-	-	-	-	-	-	-	-	-	-	-	-	-	-	-	-	-	-	-	-	-	-	2	-	+	+	-	-	+	-	-	-	-	+	-	-
023	Not detected	145	10451	274	Not assigned	O1v1	-	+	-	-	-	-	-	-	-	-	-	-	-	-	-	-	-	-	-	-	-	-	-	-	-	-	-	-	-	1	-	-	-	-	-	-	-	-	-	-	-	-	-
025	Not detected	46	10448	64	K14.64	O2v1	-	-	-	-	-	-	-	-	-	-	-	-	-	-	-	-	-	-	-	-	-	-	-	-	-	-	-	-	-	0	-	-	-	-	-	-	-	-	-	-	-	-	-
026	Not detected	313	10151	177	Not assigned	O5	-	-	-	-	-	-	-	-	-	+	-	-	-	-	-	-	-	-	-	-	-	-	-	-	-	-	-	-	-	1	-	-	-	-	-	-	-	-	-	-	-	-	-
027	Not detected	4661	11470	135	K3	Not assigned	-	-	-	-	-	-	-	-	-	-	-	+	-	-	-	-	-	+	-	-	-	-	-	-	-	-	-	-	-	2	-	-	-	-	-	-	-	-	-	-	-	-	-
028	Not detected	148		274	Not assigned	O3/O3a	-	-	-	-	-	-	-	-	-	-	-	-	-	-	-	-	-	-	-	-	-	-	-	-	-	-	-	-	-	0	-	-	-	+	-	-	-	+	+	-	-	-	-
029	Not detected	4037	1629	22	K22.37	O1v1	+	-	+	-	-	-	-	-	-	-	-	-	-	-	-	-	-	-	-	-	-	-	-	-	-	-	-	-	-	2	-	-	-	-	-	-	-	-	-	-	-	-	-
030	Not detected	5395	11275	385	Not assigned	O3/O3a	-	-	-	-	-	-	-	-	-	+	-	-	-	-	-	-	-	-	-	-	-	-	-	-	-	-	-	-	-	1	-	-	-	-	-	-	-	-	-	-	-	-	-
031	Not detected	1514		452	Not assigned	Not assigned	-	+	-	-	-	-	-	-	-	-	-	-	-	-	-	-	-	-	-	-	-	-	-	-	-	-	-	-	-	1	-	-	-	-	-	-	-	-	-	-	-	-	-
032	Not detected	5394	11274	433	Not assigned	O5	-	-	-	-	-	-	-	-	+	-	-	-	-	-	-	-	-	-	-	-	-	-	-	+	-	-	-	-	-	2	-	-	-	-	-	-	-	-	-	-	-	-	-
033	Not detected	5393	11167	13	K13	O1v1	-	-	-	-	-	-	-	-	-	-	-	-	-	-	-	-	-	-	-	-	-	-	-	-	-	-	-	-	-	0	-	-	-	-	-	-	-	-	-	-	-	-	-
034	Not detected	5392	2118	417	Not assigned	O3b	-	-	-	-	-	-	-	-	-	-	-	+	-	-	-	-	-	-	-	-	-	-	-	-	-	-	-	-	-	1	-	-	-	-	-	-	-	-	-	-	-	-	-
035	Not detected	131		2	K2	O1v1	-	-	-	-	-	-	-	-	-	-	-	-	-	+	-	-	-	-	-	-	-	-	-	-	-	+	-	-	-	2	-	-	-	-	-	-	-	-	-	-	-	-	-
036	Not detected	2433	10422	274	Not assigned	Not assigned	-	-	-	-	-	-	-	-	-	-	-	-	-	-	-	-	-	-	-	-	-	-	-	-	-	-	-	-	-	0	-	-	-	-	-	-	-	-	-	-	-	-	-
037	Not detected	3669	3669	274	Not assigned	O1v1	-	-	-	-	-	-	-	-	-	-	-	-	-	-	-	-	-	-	-	-	-	-	-	-	-	-	-	-	-	0	-	-	-	-	-	-	-	-	-	-	-	-	-
038	Not detected	2349		107	K22.37	Not assigned	-	-	-	-	-	-	-	-	-	-	-	-	-	-	-	-	-	-	-	-	-	-	-	-	-	-	-	-	-	0	-	-	-	-	-	-	-	-	-	-	-	-	-
039	Not detected	5391	11166	462	Not assigned	Not assigned	-	-	-	-	-	-	-	-	+	-	-	-	-	-	-	-	-	-	-	-	-	-	-	-	-	-	-	-	-	1	-	+	-	-	-	-	+	-	-	-	-	+	-
040	Not detected	200	200	39	K39	Not assigned	-	-	-	-	-	-	-	-	-	-	-	-	-	-	-	-	-	-	-	-	-	-	-	-	-	-	-	-	-	0	-	-	-	-	-	-	-	-	-	-	-	-	-
042	Not detected	2454	10455	274	Not assigned	O3/O3a	-	-	-	-	-	-	-	-	-	-	-	-	-	-	-	-	-	-	-	-	-	-	-	-	-	-	-	-	-	0	-	+	-	-	+	-	-	-	-	+	-	-	+
043	Not detected	661	661	278	Not assigned	O3b	-	-	-	-	-	-	-	-	+	-	-	-	-	-	-	-	-	-	-	-	-	-	-	-	-	-	-	-	-	1	-	-	-	-	-	-	-	-	-	-	-	-	-
045	Not detected	1906	3796	14	K14	O3b	-	-	-	-	-	-	-	-	-	-	-	-	-	-	-	-	-	-	-	-	-	-	-	-	-	-	-	-	-	0	-	-	-	-	-	-	-	-	-	-	-	-	-
046	Not detected	490	490	59	K3	Not assigned	-	-	-	-	-	-	-	-	-	-	-	-	-	+	-	-	-	-	-	-	-	-	-	-	-	-	-	-	-	1	-	-	-	-	-	-	-	-	-	-	-	-	-
047	Not detected	133	133	180	Not assigned	O1/O2v1	-	-	-	-	-	+	-	-	-	-	-	-	-	-	-	-	-	-	-	-	-	-	-	-	-	+	-	-	-	2	-	-	-	-	-	-	-	-	-	-	-	-	-
048	Not detected	2397		7	K7	Not assigned	-	-	-	-	-	-	-	-	-	-	-	-	-	-	-	-	-	-	-	-	-	-	-	-	-	-	-	-	-	0	-	-	-	-	-	-	-	-	-	-	-	-	-
049	Not detected	4729	10582	262	Not assigned	O3/O3a	-	-	-	-	-	-	-	-	-	-	-	-	-	-	-	-	-	-	-	-	-	-	-	-	-	-	-	-	-	0	-	-	-	-	-	-	-	-	-	-	-	-	-
050	K1	2159	10798	128	K1	Not assigned	-	+	-	-	-	-	-	-	-	-	-	-	-	-	-	-	-	-	-	-	-	-	-	-	-	-	-	-	-	1	-	-	-	-	-	-	-	-	-	-	-	-	-
051	Not detected	3310	10786	694	Not assigned	O3/O3a	-	+	-	-	-	-	-	+	-	-	-	+	-	-	+	-	-	+	-	-	-	-	-	+	-	-	-	-	-	6	-	-	-	-	-	-	-	-	-	-	-	-	-
052	Not detected	113	113	355	Not assigned	O3/O3a	-	+	-	-	+	-	-	-	+	-	-	-	-	-	-	+	-	+	-	-	-	-	-	-	-	-	-	-	-	5	-	-	-	-	-	-	-	-	-	-	-	-	-
053	Not detected	5390	11273	373	Not assigned	Not assigned	-	-	-	-	-	-	-	-	-	-	-	-	-	-	-	-	-	-	-	-	-	-	-	-	-	-	-	-	-	0	-	-	-	-	-	-	-	-	-	-	-	-	-
054	Not detected	132	11034	37	K22.37	Not assigned	-	-	-	-	-	-	-	-	-	-	-	-	-	-	-	-	-	-	-	-	-	-	-	-	-	-	-	-	-	0	-	-	-	-	-	-	-	-	-	-	-	-	-
055	Not detected	4449		187	Not assigned	Not assigned	-	-	-	-	-	-	-	-	-	-	-	-	-	-	-	-	-	-	-	-	-	-	-	-	-	-	-	-	-	0	-	-	-	-	-	-	-	-	-	-	-	-	-
056	K1	249	310	128	K1	O1v1	-	-	-	-	-	-	-	-	-	-	-	-	-	-	-	-	-	-	-	-	-	-	-	-	-	-	-	-	-	0	-	-	-	-	-	-	-	-	-	-	-	-	-
057	Not detected	49	49	419	Not assigned	O3b	-	+	-	-	-	-	-	-	+	-	-	-	-	-	-	-	-	-	-	-	-	-	-	-	-	-	-	-	-	2	-	-	-	-	-	-	-	-	-	-	-	-	-
058	Not detected	5417	11170	274	Not assigned	Not assigned	-	-	-	-	-	-	-	-	-	-	-	-	-	-	-	-	-	-	-	-	-	-	-	-	-	-	-	-	-	0	-	-	-	-	-	-	-	-	-	-	-	-	-
059	Not detected	4430	10734	107	K22.37	O2v1	-	-	-	-	-	-	-	-	+	-	-	-	-	-	-	-	-	-	-	-	-	-	-	+	-	-	-	-	-	2	-	-	-	-	-	-	-	-	-	-	-	-	-
060	Not detected	788	10618	101	K24	O2v1	-	+	-	-	-	-	-	-	+	-	-	-	-	-	-	-	-	-	-	-	-	-	-	-	-	-	-	-	-	2	-	-	-	-	-	-	-	-	-	-	-	-	-
061	Not detected	3827	3827	113	K26	O3b	-	-	-	-	-	-	-	-	+	-	-	-	-	-	-	-	-	-	-	-	-	-	-	+	-	-	-	-	-	2	-	-	-	-	-	-	-	-	-	-	-	-	-
062	Not detected	37	3753	331	Not assigned	O3b	-	+	-	-	-	-	-	-	-	-	-	-	-	-	-	-	-	-	-	-	-	-	-	+	-	-	-	-	-	2	-	-	-	-	-	-	-	-	-	-	-	-	-
063	Not detected	131		2	K2	O1v1	-	-	-	-	-	-	-	-	-	-	-	-	-	-	-	-	-	-	-	-	-	-	-	-	-	-	-	-	-	0	-	-	-	-	-	-	-	-	-	-	-	-	-
064	Not detected	5402	11280	31	K31	O3b	-	-	-	-	-	-	-	-	+	-	-	-	-	+	-	-	-	-	-	-	-	+	-	-	-	-	-	-	-	3	-	-	-	-	-	-	-	-	-	-	-	-	-
065	Not detected	39	39	83	K23	O1v2	-	+	-	+	-	-	-	-	+	-	-	-	-	+	-	-	-	-	-	-	-	-	-	-	-	-	-	-	-	4	-	-	-	-	-	-	-	-	-	-	-	-	-
066	K5	60	60	5	K5	O1v1	-	-	-	-	-	-	-	-	-	-	-	-	-	-	-	-	-	-	-	-	-	-	-	-	-	-	-	-	-	0	-	-	-	-	-	-	-	-	-	-	-	-	-
067	Not detected	1962	1962	468	Not assigned	O3b	-	-	-	-	-	-	-	-	-	-	-	-	-	+	-	-	-	-	-	-	-	-	-	-	-	-	-	-	-	1	-	-	-	-	-	-	-	-	-	-	-	-	-
068	Not detected	132	11034	37	K22.37	O1v1	-	-	-	-	-	-	-	-	-	-	-	-	-	-	-	-	-	-	-	-	-	-	-	-	-	-	-	-	-	0	-	-	-	-	-	-	-	-	-	-	-	-	-
069	Not detected	5405		141	Not assigned	O5	-	-	-	-	-	-	-	+	-	-	-	-	-	-	+	-	-	-	-	-	-	-	-	-	-	-	-	-	-	2	-	-	-	-	-	-	-	-	-	-	-	-	-
070	Not detected	5418	11285	554	Not assigned	O1v2	-	+	-	+	-	-	-	-	-	+	-	-	-	-	-	-	-	+	-	-	-	-	-	-	-	+	-	-	-	5	-	-	-	-	-	-	-	-	-	-	-	-	-
072	Not detected	173		639	Not assigned	O5	-	+	-	-	-	-	-	-	-	-	-	-	-	-	-	-	-	-	-	-	-	-	-	-	-	-	-	-	-	1	-	-	-	-	-	-	-	-	-	-	-	-	-
073	Not detected	60	60	482	Not assigned	O1v1	-	+	-	-	+	-	-	-	+	-	-	-	-	-	-	-	-	-	-	-	-	-	-	-	-	-	-	-	-	3	-	-	-	-	-	-	-	-	-	-	-	-	-
074	Not detected	3548		64	K14.64	O2v1	-	-	-	-	-	-	-	+	-	-	-	-	-	-	-	-	-	-	-	-	-	-	-	-	-	+	-	-	-	2	-	-	-	-	-	-	-	-	-	-	-	-	-
075	Not detected	1897	10636	39	K39	O3b	-	-	-	-	-	-	-	-	-	-	-	-	-	-	-	-	-	-	-	-	-	-	-	-	-	-	-	-	-	0	-	-	-	-	-	-	-	-	-	-	-	-	-
077	Not detected	36	36	27	K27	O2v2	-	-	-	-	-	-	-	-	-	-	-	-	-	-	-	-	-	-	-	-	-	-	-	-	-	-	-	-	-	0	-	-	-	-	-	-	-	-	-	-	-	-	-
078	K1	5403	11281	181	Not assigned	O2v1	-	-	-	-	-	-	+	-	-	-	-	-	-	-	-	-	-	-	-	-	-	-	-	-	-	-	-	-	-	1	-	-	-	-	-	-	-	-	-	-	-	-	-
079	Not detected	5144	11582	3	K3	O2v1	-	+	-	-	-	-	-	-	+	-	-	-	-	-	-	-	-	-	-	-	-	-	-	-	-	-	-	-	-	2	-	-	-	-	-	-	-	-	-	-	-	-	-
080	Not detected	2451	10450	274	Not assigned	O1v1	-	-	-	-	-	-	-	-	+	-	-	-	-	+	-	-	-	-	-	-	-	-	-	-	-	+	-	-	-	3	-	-	-	-	-	-	-	-	-	-	-	-	-
082	Not detected	127	10471	134	K30	O2v2	-	-	-	-	-	+	+	-	-	-	-	-	-	-	-	-	-	-	-	-	-	-	-	-	-	-	-	-	-	2	-	+	+	-	-	+	-	-	-	-	+	-	-
083	Not detected	127	10471	134	K30	O2v2	-	-	-	-	-	+	+	-	-	-	-	-	-	-	-	-	-	-	-	-	-	-	-	-	-	-	-	-	-	2	-	+	-	-	-	+	-	-	-	-	+	-	-
084	Not detected	5415	11284	419	Not assigned	O2v2	-	-	-	-	-	-	-	-	+	-	-	-	-	-	-	-	-	-	-	-	-	-	-	-	-	-	-	-	-	1	-	-	-	-	-	-	-	-	-	-	-	-	-
085	Not detected	49	49	31	K31	O3b	-	-	-	-	-	-	-	-	-	-	-	-	-	-	-	-	-	-	-	-	-	-	-	-	-	-	-	-	-	0	-	-	-	-	-	-	-	-	-	-	-	-	-
086	Not detected	5404	11282	181	Not assigned	O2v1	-	-	-	-	-	-	+	-	-	-	-	-	-	-	-	-	-	-	-	-	-	-	-	-	-	-	-	-	-	1	-	-	-	-	-	-	-	-	-	-	-	-	-
087	K5	60	60	5	K5	O1v1	-	+	-	-	+	-	-	-	+	-	-	-	-	-	-	-	-	-	-	-	-	-	-	-	-	-	-	-	-	3	-	-	-	-	-	-	-	-	-	-	-	-	-
088	Not detected	999	1785	108	K80	Not assigned	-	+	-	-	-	-	-	+	+	-	-	-	-	-	-	+	-	-	-	-	-	-	-	-	-	-	-	+	-	5	-	-	-	-	-	-	-	-	-	-	-	-	-
090	Not detected	4661	11470	135	K3	O2v1	-	-	-	-	-	-	-	-	-	-	-	-	-	-	-	-	-	-	-	-	-	-	-	-	-	-	-	-	-	0	-	-	-	-	-	-	-	-	-	-	-	-	-
091	Not detected	37	37	165	Not assigned	O5	-	-	-	-	-	-	-	-	-	-	-	-	-	-	-	-	-	-	-	-	-	-	-	-	-	-	-	-	-	0	-	-	-	-	-	-	-	-	-	-	-	-	-
092	Not detected	200	200	39	K39	O3b	-	-	-	-	-	-	-	-	-	-	-	-	-	-	-	-	-	-	-	-	-	-	-	-	-	-	-	-	-	0	-	-	-	-	-	-	-	-	-	-	-	-	-
094	Not detected	5419	11286	7	K7	Not assigned	-	-	-	-	-	-	-	-	+	-	-	-	-	-	-	-	-	-	-	-	-	-	-	-	-	-	-	-	-	1	-	-	-	-	-	-	-	-	-	-	-	-	-
098	K5	485	10255	5	K5	O3b	-	-	-	-	-	-	-	-	-	+	-	-	-	-	-	-	-	-	-	-	-	-	-	-	-	-	-	-	-	1	-	-	-	-	-	-	-	-	-	-	-	-	-
101	Not detected	2454	10455	274	Not assigned	O3/O3a	-	+	-	-	-	-	-	-	-	-	-	-	-	-	-	-	-	-	-	-	-	-	-	-	-	+	-	-	-	2	-	+	-	-	+	-	-	-	-	+	-	-	+
102	Not detected	2454	10455	274	Not assigned	O3/O3a	-	+	-	-	-	-	-	-	-	-	-	-	-	-	-	-	-	-	-	-	-	-	-	-	-	+	-	-	-	2	-	+	-	-	+	-	-	-	-	+	-	-	+
103	Not detected	1896	10590	150	Not assigned	Not assigned	-	-	-	-	-	-	-	-	+	-	-	-	-	-	-	-	-	-	-	-	-	-	-	-	-	-	-	-	-	1	-	-	-	-	-	-	-	-	-	-	-	-	-
105	Not detected	6002	11364	87	K121	Not assigned	-	-	-	-	-	-	-	-	-	-	-	-	-	-	-	-	-	-	-	-	-	-	-	-	-	-	-	-	-	0	-	-	-	-	-	-	-	-	-	-	-	-	-
107	Not detected	127	10471	134	K30	Not assigned	-	-	-	-	-	+	+	-	-	-	-	-	-	-	-	-	-	-	-	-	-	-	-	-	-	-	-	-	-	2	-	+	-	-	-	+	-	-	-	-	+	-	-
110	Not detected	148	10506	639	Not assigned	O5	-	-	-	-	-	-	-	-	-	-	-	-	-	-	-	-	-	-	-	-	-	-	-	-	-	-	-	-	-	0	-	-	-	+	-	-	-	+	-	+	-	-	-
111	Not detected	4527	3050	109	Not assigned	Not assigned	-	-	-	-	-	-	-	+	+	-	-	-	-	+	-	-	+	-	+	-	-	-	-	-	-	-	-	-	-	5	-	-	-	-	-	-	-	-	-	-	-	-	-
114	Not detected	256	3796	209	Not assigned	OL101	-	-	-	-	-	-	-	-	-	-	-	-	-	-	-	-	-	-	-	-	-	-	-	-	-	-	+	-	-	1	-	-	-	-	-	-	-	-	-	-	-	-	-
115	Not detected	145	10451	274	Not assigned	O1v1	-	-	-	-	-	-	-	-	-	-	-	-	-	-	-	-	-	-	-	-	-	-	-	-	+	-	-	-	-	1	-	-	-	-	-	-	-	-	-	-	-	-	-
116	Not detected	2813	12510	22	K22.37	O1v1	-	-	-	-	-	-	-	-	-	+	+	-	-	-	-	-	-	-	-	-	-	-	-	-	-	-	-	-	-	2	-	-	-	-	-	-	-	-	-	-	-	-	-
117	Not detected	127	10471	134	K30	O2v2	-	-	-	-	-	+	+	-	-	-	-	-	-	-	-	-	-	-	-	-	-	-	-	-	-	-	-	-	-	2	-	+	+	-	-	+	-	-	-	-	+	-	-
118	Not detected	2813	12510	22	K22.37	O1v1	-	-	-	-	-	-	-	-	-	+	+	-	-	-	-	-	-	-	-	-	-	-	-	-	-	-	-	-	-	2	-	-	-	-	-	-	-	-	-	-	-	-	-
119	K2	25	25	72	K2	O2v2	-	-	-	-	-	-	-	-	+	-	-	-	-	+	-	-	-	-	-	-	-	-	-	-	-	-	-	-	-	2	-	-	-	-	-	-	-	-	-	-	-	-	-
120	Not detected	2813	12510	22	K22.37	O1v1	-	-	-	-	-	-	-	-	-	+	+	-	-	-	-	-	-	-	-	-	-	-	-	-	-	-	-	-	-	2	-	-	-	-	-	-	-	-	-	-	-	-	-
121	Not detected	2813	12510	22	K22.37	O1v1	-	-	-	-	-	-	-	-	-	+	+	-	-	-	-	-	-	-	-	-	-	-	-	-	-	-	-	-	-	2	-	-	-	-	-	-	-	-	-	-	-	-	-
122	Not detected	2813	12510	22	K22.37	O1v1	-	-	-	-	-	-	-	-	-	+	+	-	-	-	-	-	-	-	-	-	-	-	-	-	-	-	-	-	-	2	-	-	-	-	-	-	-	-	-	-	-	-	-
123	K2	25	25	72	K2	O2v2	-	-	-	-	-	-	-	-	+	-	-	-	-	+	-	-	-	-	-	-	-	-	-	-	-	-	-	-	-	2	-	-	-	-	-	-	-	-	-	-	-	-	-
124	Not detected	45	45	149	K62	O2v1	-	-	-	-	-	-	-	-	+	-	-	-	-	+	-	-	-	-	-	-	-	-	-	-	-	-	-	-	-	2	-	-	-	-	-	-	-	-	-	-	-	-	-
125	Not detected	268	268	95	K20	O2v1	-	+	-	-	-	-	-	-	+	-	-	-	-	-	-	-	-	-	-	-	-	-	-	-	-	-	-	-	-	2	-	-	-	-	-	-	-	-	-	-	-	-	-
126	Not detected	726		230	Not assigned	OL101	-	-	-	-	-	-	-	-	+	-	-	+	-	+	-	-	-	+	-	-	-	-	-	-	-	-	-	-	-	4	-	-	-	-	-	-	-	-	-	-	-	-	-
127	Not detected	127	10471	134	K30	O2v2	-	-	-	-	-	+	+	-	-	-	-	-	-	-	-	-	-	-	-	-	-	-	-	-	-	-	-	-	-	2	+	+	+	-	-	+	-	-	-	-	+	-	-
128	Not detected	307	307	173	Not assigned	Not assigned	-	-	-	-	-	-	-	-	+	-	-	+	-	+	-	-	-	+	-	-	-	-	-	-	-	-	-	-	-	4	-	-	-	-	-	-	-	-	-	-	-	-	-
129	Not detected	145	10451	140	K55	Not assigned	-	-	-	-	-	-	-	-	-	-	-	-	-	-	-	-	-	-	-	-	-	-	-	-	-	-	-	-	-	0	-	-	-	-	-	-	-	-	-	-	-	-	-
130	Not detected	2813	12510	22	K22.37	O1v1	-	-	-	-	-	-	-	-	-	+	+	-	-	-	-	-	-	-	-	-	-	-	-	-	-	-	-	-	-	2	-	-	-	-	-	-	-	-	-	-	-	-	-
131	K2	25	25	72	K2	Not assigned	-	-	-	-	-	-	-	-	+	-	-	-	-	+	-	-	-	-	-	-	-	-	-	-	-	-	+	-	-	3	-	-	-	-	-	-	-	-	-	-	-	-	-
132	Not detected	268	268	95	K20	O2v1	-	-	-	-	-	-	-	-	-	-	-	-	-	-	-	-	-	-	-	+	+	-	-	-	-	-	-	-	+	3	-	-	-	-	-	-	-	-	-	-	-	-	-
133	Not detected	307	307	173	Not assigned	Not assigned	-	-	-	-	-	-	-	-	+	-	-	-	-	+	-	-	-	-	-	-	-	-	-	-	-	-	-	-	-	2	-	-	-	-	-	-	-	-	-	-	-	-	-
134	K2	25	25	72	K2	O2v1	-	-	-	-	-	-	-	-	+	-	-	-	-	+	-	-	-	-	-	-	-	-	-	-	-	-	-	-	-	2	-	-	-	-	-	-	-	-	-	-	-	-	-
135	K5	60	60	482	Not assigned	O1/O2v1	-	+	-	-	+	+	-	-	+	-	-	-	-	-	-	-	-	-	-	-	-	-	-	-	-	-	-	-	-	4	-	-	-	-	-	+	-	-	-	-	-	-	-
136	Not detected	857	857	241	Not assigned	O3b	-	-	-	-	-	-	-	-	-	-	-	-	-	-	-	-	-	-	-	-	-	-	-	-	-	-	-	-	-	0	-	-	-	-	-	-	-	-	-	-	-	-	-
137	Not detected	145	10451	274	Not assigned	O1v1	-	-	-	-	-	-	-	-	-	-	-	-	-	-	-	-	-	-	-	-	-	-	-	-	-	-	-	-	-	0	-	-	-	-	-	-	-	-	-	-	-	-	-
138	Not detected	5420	11171	97	Not assigned	O3b	-	-	-	-	-	-	-	-	-	-	-	+	-	-	-	-	-	+	-	-	-	-	-	-	-	-	-	-	-	2	-	-	-	-	-	-	-	-	-	-	-	-	-
139	Not detected	1412		262	Not assigned	O3/O3a	-	-	-	-	-	+	-	-	-	-	-	-	-	-	-	-	-	-	-	-	-	-	-	-	-	-	-	-	-	1	-	-	-	-	-	-	-	-	-	-	-	-	-
140	Not detected	45	45	149	K62	O2v1	-	-	-	-	-	-	-	-	+	-	-	-	-	-	-	+	-	-	-	-	-	-	-	-	-	-	-	-	-	2	-	-	-	-	-	-	-	-	-	-	-	-	-
141	Not detected	2349		107	K22.37	O2v1	-	-	-	-	-	-	-	-	-	-	+	-	-	-	-	-	-	-	-	-	-	-	-	-	-	-	-	-	-	1	-	-	-	-	-	-	-	-	-	-	-	-	-
143	Not detected	1426	10561	368	K134	Not assigned	-	-	-	-	-	-	-	-	-	-	+	-	+	-	-	-	-	-	-	-	-	-	-	-	-	-	-	-	-	2	-	-	-	-	-	-	-	-	-	-	-	-	-
																																			Mean	1.47899
																																			SE	0.12734
																																			Median	1
[truncated: 531 more columns]

## Sheet: pLVPK research
Strain	Ref_length	nb_reads	reads_mapped	pe_reads_mapped	solo_reads	reads_mapped_threshold	uncover	percent_uncover	percent_cover
132	219385	3425243	79160	77380	1780	77745	54333	24.8	75.2
128	219385	3760164	30241	28341	1900	29584	148502	67.7	32.3
116	219385	3565865	32976	31030	1946	32144	149655	68.2	31.8
118	219385	3714258	35178	33136	2042	34264	149667	68.2	31.8
130	219385	3657220	33263	31394	1869	32391	150009	68.4	31.6
120	219385	3477070	32995	31312	1683	32142	150365	68.5	31.5
121	219385	3386704	29139	27556	1583	28346	150455	68.6	31.4
122	219385	3384909	30555	28874	1681	29705	150857	68.8	31.2
008	219385	3348008	31472	29900	1572	30531	157291	71.7	28.3
123	219385	3716815	25761	23342	2419	24633	166618	75.9	24.1
010	219385	3657641	29453	26958	2495	28256	166689	76	24
119	219385	3793170	26697	24300	2397	25530	166696	76	24
030	219385	3348596	27897	26042	1855	26966	167026	76.1	23.9
134	219385	3603002	24609	22316	2293	23603	166892	76.1	23.9
131	219385	3569089	23878	21780	2098	22924	167248	76.2	23.8
026	219385	3158076	16290	14684	1606	15544	170325	77.6	22.4
070	219385	3723326	23702	21892	1810	22684	175525	80	20
051	219385	3346297	11546	10346	1200	11269	179002	81.6	18.4
138	219385	3483168	14809	13419	1390	14475	181294	82.6	17.4
012	219385	3374204	15560	14190	1370	15319	182495	83.2	16.8
064	219385	4063616	18048	16296	1752	17032	182572	83.2	16.8
065	219385	3806417	17940	16220	1720	17300	183527	83.7	16.3
034	219385	3372632	12288	10840	1448	11369	184260	84	16
125	219385	3557788	13992	12530	1462	13465	186806	85.1	14.9
126	219385	3639968	15962	14706	1256	15681	187627	85.5	14.5
052	219385	3171268	8475	7461	1014	8058	187692	85.6	14.4
018	219385	3445793	13587	12650	937	13372	188724	86	14
133	219385	3591191	14847	13878	969	14612	188985	86.1	13.9
027	219385	3005025	5687	5192	495	5569	190697	86.9	13.1
080	219385	3717251	9951	8558	1393	9487	193061	88	12
004	219385	3605843	9580	8296	1284	9171	193440	88.2	11.8
084	219385	3501070	7634	6352	1282	7351	194396	88.6	11.4
073	219385	3702902	9773	8414	1359	9466	195892	89.3	10.7
087	219385	3683356	9703	8242	1461	9340	196403	89.5	10.5
135	219385	3345813	9645	8384	1261	9372	196825	89.7	10.3
047	219385	3020957	4683	4034	649	4417	200049	91.2	8.8
001	219385	3257109	5642	5114	528	5324	201644	91.9	8.1
017	219385	3662094	7902	7244	658	7452	201661	91.9	8.1
127	219385	3768335	7919	7202	717	7455	201685	91.9	8.1
117	219385	3674556	6857	6284	573	6394	202673	92.4	7.6
022	219385	3782110	5228	4746	482	4889	202918	92.5	7.5
139	219385	3411015	5480	4954	526	5100	203028	92.5	7.5
035	219385	2951706	3066	2600	466	2939	203191	92.6	7.4
063	219385	3079998	3636	3214	422	3435	203118	92.6	7.4
082	219385	3884781	4970	4428	542	4690	203096	92.6	7.4
019	219385	3508813	4312	3854	458	4061	203402	92.7	7.3
083	219385	3949881	4924	4414	510	4620	203454	92.7	7.3
107	219385	3355874	3592	3224	368	3363	203521	92.8	7.2
088	219385	3638688	5792	4584	1208	5693	203752	92.9	7.1
066	219385	3802626	6695	6026	669	6489	203956	93	7
111	219385	3564369	7391	6208	1183	6887	204202	93.1	6.9
115	219385	3616197	5925	5418	507	5873	204943	93.4	6.6
021	219385	3172541	2597	2254	343	2440	205555	93.7	6.3
137	219385	3521858	5623	5156	467	5577	205888	93.8	6.2
023	219385	3292081	5453	5010	443	5391	206473	94.1	5.9
129	219385	3435006	5604	5136	468	5551	206666	94.2	5.8
079	219385	3679063	4081	3164	917	3979	207083	94.4	5.6
140	219385	3596458	4329	3516	813	4242	208855	95.2	4.8
098	219385	3316963	3344	2674	670	3305	209359	95.4	4.6
003	219385	3181804	3125	2618	507	3053	210136	95.8	4.2
059	219385	3268951	3894	3328	566	3816	210063	95.8	4.2
060	219385	3177213	3854	3276	578	3632	210152	95.8	4.2
061	219385	2934637	3409	2940	469	3315	210174	95.8	4.2
094	219385	3246550	3436	2678	758	3371	210420	95.9	4.1
039	219385	3350323	4029	3442	587	3926	210547	96	4
043	219385	2866616	3146	2774	372	3061	210544	96	4
069	219385	3920381	4028	3286	742	3944	210528	96	4
032	219385	3261610	3497	2862	635	3318	210869	96.1	3.9
103	219385	3560708	3942	3368	574	3740	210893	96.1	3.9
124	219385	3594230	3268	2642	626	3176	210731	96.1	3.9
057	219385	3185549	2938	2578	360	2833	211840	96.6	3.4
014	219385	3310646	4025	3492	533	3014	213382	97.3	2.7
143	219385	4209033	1616	1076	540	1441	213625	97.4	2.6
002	219385	3366619	2135	1788	347	2086	214933	98	2
009	219385	3318418	1755	1230	525	1640	214925	98	2
114	219385	3634831	2583	1986	597	1985	215035	98	2
101	219385	3437734	2078	1756	322	2049	215129	98.1	1.9
102	219385	3414927	2099	1778	321	2074	215162	98.1	1.9
078	219385	3790888	1268	888	380	1225	215530	98.2	1.8
046	219385	3080652	1550	1176	374	1371	215611	98.3	1.7
067	219385	3710084	1376	1012	364	1338	215629	98.3	1.7
074	219385	3410952	2964	2220	744	2129	215565	98.3	1.7
025	219385	3213741	1456	1162	294	1430	216005	98.5	1.5
055	219385	3081462	1095	828	267	1066	216285	98.6	1.4
075	219385	3546237	1567	1414	153	1547	216217	98.6	1.4
029	219385	3209455	1159	1000	159	1144	216727	98.8	1.2
062	219385	3214542	844	698	146	824	217020	98.9	1.1
090	219385	3388326	1354	1186	168	1329	217031	98.9	1.1
011	219385	3365342	1074	846	228	1052	217289	99	1
036	219385	3130060	731	522	209	657	217177	99	1
056	219385	3289869	1036	872	164	1006	217285	99	1
058	219385	3265236	860	718	142	783	217292	99	1
091	219385	3502511	1154	874	280	1014	217249	99	1
068	219385	3431565	1017	836	181	1007	217496	99.1	0.9
031	219385	3095093	437	258	179	412	217853	99.3	0.7
054	219385	3079350	780	684	96	768	217771	99.3	0.7
086	219385	3677158	324	162	162	300	217864	99.3	0.7
005	219385	3484529	656	570	86	630	218177	99.4	0.6
006	219385	3351350	595	522	73	578	218064	99.4	0.6
028	219385	3353709	602	486	116	581	218018	99.4	0.6
037	219385	3255232	801	692	109	790	218067	99.4	0.6
050	219385	3108820	627	496	131	612	218034	99.4	0.6
110	219385	3369324	681	550	131	657	218037	99.4	0.6
013	219385	3417851	610	540	70	583	218199	99.5	0.5
033	219385	3046202	772	682	90	759	218185	99.5	0.5
040	219385	3125623	514	460	54	495	218208	99.5	0.5
042	219385	3103967	452	400	52	441	218208	99.5	0.5
045	219385	2794058	428	396	32	416	218205	99.5	0.5
048	219385	3014009	429	384	45	411	218198	99.5	0.5
049	219385	3116508	503	458	45	496	218193	99.5	0.5
085	219385	3629886	612	534	78	591	218182	99.5	0.5
092	219385	3498163	615	550	65	603	218181	99.5	0.5
105	219385	2281362	304	236	68	279	218195	99.5	0.5
072	219385	3651341	262	164	98	247	218644	99.7	0.3
038	219385	3215285	42	0	42	26	219219	99.9	0.1
136	219385	3300418	56	18	38	47	219072	99.9	0.1
141	219385	3354886	51	6	45	29	219232	99.9	0.1
053	219385	3105589	48	10	38	25	219342	100	0
077	219385	3847168	23	0	23	7	219385	100	0

## Sheet: pK2044 research
Strain	Ref_length	nb_reads	reads_mapped	pe_reads_mapped	solo_reads	reads_mapped_threshold	uncover	percent_uncover	percent_cover
132	224152	3425333	78748	76930	1818	77157	60278	26.9	73.1
128	224152	3759931	31450	29448	2002	29924	149140	66.5	33.5
116	224152	3566016	32873	30960	1913	31712	155401	69.3	30.7
118	224152	3714423	35114	33102	2012	33834	155429	69.3	30.7
130	224152	3657383	33209	31376	1833	32054	155684	69.5	30.5
120	224152	3477211	32902	31244	1658	31737	156011	69.6	30.4
121	224152	3386821	29098	27530	1568	27986	156105	69.6	30.4
122	224152	3385046	30542	28884	1658	29338	156544	69.8	30.2
008	224152	3348127	32489	30864	1625	30395	160848	71.8	28.2
010	224152	3658494	30463	27996	2467	28330	170252	76	24
030	224152	3349182	28926	27060	1866	27219	170698	76.2	23.8
119	224152	3793999	25767	23344	2423	23457	174051	77.6	22.4
123	224152	3717656	24855	22426	2429	22608	174030	77.6	22.4
134	224152	3603757	23740	21412	2328	21554	174219	77.7	22.3
131	224152	3569738	23042	20904	2138	20963	174592	77.9	22.1
026	224152	3158400	16800	15248	1552	15384	174840	78	22
070	224152	3723370	24287	22424	1863	22301	180410	80.5	19.5
051	224152	3346380	12166	10902	1264	11350	181957	81.2	18.8
138	224152	3482829	15928	14418	1510	15128	183196	81.7	18.3
034	224152	3372560	13577	12012	1565	11582	186219	83.1	16.9
064	224152	4064621	17155	15550	1605	15792	189573	84.6	15.4
012	224152	3374609	14764	13398	1366	14005	189885	84.7	15.3
065	224152	3807383	17393	15752	1641	15674	190677	85.1	14.9
027	224152	3005233	5727	5254	473	5616	192728	86	14
125	224152	3557858	13845	12428	1417	12916	193158	86.2	13.8
126	224152	3640277	15719	14414	1305	14687	193906	86.5	13.5
052	224152	3171329	8301	7276	1025	7580	194138	86.6	13.4
133	224152	3591374	14485	13480	1005	13570	195389	87.2	12.8
018	224152	3446306	12940	12066	874	12078	195840	87.4	12.6
080	224152	3717612	9639	8270	1369	8790	199347	88.9	11.1
004	224152	3606127	9266	7984	1282	8480	199702	89.1	10.9
084	224152	3501304	7346	6062	1284	6782	200636	89.5	10.5
073	224152	3703332	9400	8050	1350	8691	202267	90.2	9.8
087	224152	3683756	9378	7916	1462	8609	202852	90.5	9.5
135	224152	3346147	9372	8112	1260	8691	203229	90.7	9.3
047	224152	3020997	4701	4038	663	4260	205466	91.7	8.3
001	224152	3257128	5653	5130	523	5342	206323	92	8
017	224152	3662178	7986	7292	694	6805	207043	92.4	7.6
127	224152	3768404	7988	7250	738	6957	207066	92.4	7.6
117	224152	3674575	6875	6310	565	6441	207285	92.5	7.5
022	224152	3782123	5241	4762	479	4913	207557	92.6	7.4
139	224152	3411038	5495	4976	519	5112	207672	92.6	7.4
063	224152	3080005	3645	3230	415	3457	207762	92.7	7.3
082	224152	3884805	4994	4454	540	4693	207753	92.7	7.3
019	224152	3508878	4319	3866	453	4063	208093	92.8	7.2
035	224152	2951720	3067	2610	457	2943	208034	92.8	7.2
083	224152	3949887	4931	4428	503	4634	208080	92.8	7.2
107	224152	3355887	3605	3244	361	3372	208286	92.9	7.1
066	224152	3802724	6701	6040	661	6494	208688	93.1	6.9
115	224152	3616274	5925	5418	507	5873	209709	93.6	6.4
021	224152	3172547	2603	2262	341	2452	210324	93.8	6.2
137	224152	3521949	5623	5156	467	5578	210653	94	6
111	224152	3564791	7017	5766	1251	5502	210983	94.1	5.9
023	224152	3292179	5453	5010	443	5391	211239	94.2	5.8
088	224152	3639361	4979	3802	1177	4408	211308	94.3	5.7
129	224152	3435098	5606	5138	468	5553	211433	94.3	5.7
079	224152	3679429	3811	2900	911	3427	213467	95.2	4.8
140	224152	3596620	3963	3156	807	3657	215295	96	4
124	224152	3594486	3254	2634	620	3169	215505	96.1	3.9
098	224152	3317251	3070	2422	648	2866	215601	96.2	3.8
032	224152	3261736	3472	2842	630	3257	215910	96.3	3.7
059	224152	3269202	3552	2996	556	3407	215940	96.3	3.7
003	224152	3182116	2996	2514	482	2703	216042	96.4	3.6
094	224152	3246819	3079	2338	741	3016	216067	96.4	3.6
060	224152	3177470	3564	3004	560	3082	216460	96.6	3.4
103	224152	3560953	3587	3040	547	3388	216458	96.6	3.4
057	224152	3185654	2913	2566	347	2812	216688	96.7	3.3
061	224152	2934900	3155	2714	441	2490	216666	96.7	3.3
039	224152	3350738	3717	3148	569	3056	217053	96.8	3.2
069	224152	3920791	3719	2994	725	3036	217036	96.8	3.2
043	224152	2866880	2898	2540	358	2316	217152	96.9	3.1
014	224152	3310548	4011	3488	523	2861	218248	97.4	2.6
143	224152	4209079	1670	1100	570	1213	218965	97.7	2.3
078	224152	3790902	1268	888	380	1224	220297	98.3	1.7
114	224152	3634913	2652	2002	650	1589	220548	98.4	1.6
046	224152	3080809	1568	1188	380	1012	221125	98.6	1.4
055	224152	3081472	1095	828	267	1066	221052	98.6	1.4
074	224152	3411133	3142	2260	882	1411	221096	98.6	1.4
067	224152	3710281	1400	1034	366	1016	221174	98.7	1.3
002	224152	3367015	1791	1438	353	1092	221454	98.8	1.2
009	224152	3318634	1335	822	513	1015	221412	98.8	1.2
025	224152	3213780	1306	1024	282	1280	221461	98.8	1.2
029	224152	3209471	1159	1000	159	1141	221494	98.8	1.2
101	224152	3438168	1763	1452	311	1033	221638	98.9	1.1
102	224152	3415359	1779	1472	307	1046	221657	98.9	1.1
036	224152	3130061	732	522	210	654	221944	99	1
091	224152	3502509	1151	874	277	1015	222016	99	1
011	224152	3365342	1074	846	228	1052	222056	99.1	0.9
056	224152	3289881	1036	872	164	1003	222052	99.1	0.9
058	224152	3265244	860	718	142	784	222059	99.1	0.9
068	224152	3431565	1017	836	181	1003	222263	99.2	0.8
075	224152	3546468	955	808	147	935	222277	99.2	0.8
031	224152	3095105	437	258	179	412	222620	99.3	0.7
054	224152	3079346	780	684	96	768	222538	99.3	0.7
062	224152	3214565	867	704	163	528	222498	99.3	0.7
086	224152	3677158	324	162	162	301	222631	99.3	0.7
006	224152	3351359	595	522	73	578	222831	99.4	0.6
028	224152	3353723	602	486	116	581	222785	99.4	0.6
037	224152	3255261	801	692	109	790	222834	99.4	0.6
050	224152	3108856	627	496	131	612	222801	99.4	0.6
090	224152	3388722	871	766	105	846	222807	99.4	0.6
110	224152	3369344	681	550	131	657	222804	99.4	0.6
005	224152	3484531	656	570	86	630	222944	99.5	0.5
013	224152	3417849	610	540	70	583	222966	99.5	0.5
033	224152	3046208	772	682	90	758	222952	99.5	0.5
040	224152	3125631	514	460	54	495	222975	99.5	0.5
042	224152	3103977	452	400	52	441	222975	99.5	0.5
045	224152	2794060	430	398	32	414	222972	99.5	0.5
048	224152	3014011	429	384	45	410	222965	99.5	0.5
049	224152	3116508	503	458	45	496	222960	99.5	0.5
085	224152	3629886	612	534	78	591	222949	99.5	0.5
092	224152	3498167	615	550	65	603	222948	99.5	0.5
105	224152	2281370	302	234	68	275	222962	99.5	0.5
072	224152	3651341	262	164	98	247	223411	99.7	0.3
038	224152	3215297	42	0	42	26	223986	99.9	0.1
136	224152	3300416	56	18	38	47	223839	99.9	0.1
141	224152	3354888	51	6	45	27	223999	99.9	0.1
053	224152	3105625	49	10	39	24	224152	100	0
077	224152	3847168	23	0	23	7	224152	100	0

## Sheet: Host sources in BIGSdb-Kp
		Known source type/host from the STs already present in the BIGSdb-Kp database
MLST (ST) identified in this study	Number of records in the BIGSdb-Kp database (accessed July 24, 2023)	Human	Horse	Animal other than horse	Environment	Food
11	3827	yes	yes	yes	yes	no
25	265	yes	yes	yes	no	yes
36	186	yes	yes	yes	yes	no
37	643	yes	yes	yes	yes	no
39	196	yes	no	yes	yes	yes
45	607	yes	no	yes	yes	yes
46	10	no	no	yes	yes	no
49	607	yes	yes	yes	yes	yes
55	5	yes	no	yes	yes	no
60	25	yes	yes	yes	no	no
113	26	yes	no	yes	yes	yes
127	4	yes	yes	no	no	no
131	4	no	yes	no	no	no
132	6	no	yes	yes	no	no
133	94	yes	yes	no	yes	yes
145	9	yes	yes	no	no	no
148	1	no	yes	no	no	no
173	1	no	yes	no	no	no
200	82	yes	no	yes	yes	no
215	20	yes	no	no	yes	no
249	2	yes	no	no	no	no
256	14	yes	no	yes	no	no
268	213	yes	yes	no	yes	no
290	47	yes	no	yes	yes	yes
307	1775	yes	yes	yes	yes	yes
310	6	yes	no	yes	no	no
313	8	yes	no	yes	no	no
485	93	yes	no	yes	yes	no
490	43	yes	no	yes	no	no
661	166	yes	no	yes	yes	no
726	10	yes	no	yes	no	no
788	27	yes	no	yes	yes	no
857	17	yes	no	yes	yes	no
999	6	yes	no	yes	no	no
1412	11	yes	no	no	no	no
1426	14	yes	yes	yes	yes	no
1514	1	yes	no	no	no	no
1896	1	yes	no	no	no	no
1897	5	yes	no	no	no	no
1906	1	yes	no	no	no	no
1962	1	yes	no	no	no	no
2159	8	yes	no	yes	no	no
2349	1	yes	no	no	no	no
2397	1	no	no	yes	no	no
2433	1	yes	no	no	no	no
2451	2	yes	no	no	no	no
2454	0	no	no	no	no	no
2813	2	yes	no	no	no	no
3310	1	no	no	yes	no	no
3548	1	yes	no	no	no	no
3669	4	no	no	no	yes	no
3827	7	no	no	yes	yes	yes
4037	3	yes	no	no	no	no
4430	0	no	no	yes	no	no
4449	1	yes	no	no	no	no
4527	2	yes	no	yes	no	no
4661	2	yes	no	no	no	no
4729	2	no	no	no	yes	no
5144	3	yes	no	yes	no	no
5390	1	no	yes a	no	no	no
5391	1	no	yes a	no	no	no
5392	1	no	yes a	no	no	no
5393	1	no	yes a	no	no	no
5394	1	no	yes a	no	no	no
5395	1	no	yes a	no	no	no
5396	1	no	yes a	no	no	no
5397	1	no	yes a	no	no	no
5398	2	yes	yes a	no	no	no
5399	1	no	yes a	no	no	no
5400	1	no	yes a	no	no	no
5401	1	no	yes a	no	no	no
5402	1	no	yes a	no	no	no
5403	1	no	yes a	no	no	no
5404	1	no	yes a	no	no	no
5405	1	yes	no	no	no	no
5415	2	no	yes a	no	no	no
5416	1	no	yes a	no	no	no
5417	1	no	yes a	no	no	no
5418	1	no	yes a	no	no	no
5419	1	no	yes a	no	no	no
5420	1	no	yes a	no	no	no
5997	1	no	yes a	no	no	no
6002	1	no	yes a	no	no	no
a ST not taken into account for the Venn diagram creation since it was a new ST identified in this study.

## Sheet: cgMLST distance matrix
	Strain 001	Strain 010	Strain 101	Strain 102	Strain 103	Strain 105	Strain 107	Strain 011	Strain 110	Strain 111	Strain 114	Strain 115	Strain 116	Strain 117	Strain 118	Strain 119	Strain 012	Strain 120	Strain 121	Strain 122	Strain 123	Strain 124	Strain 125	Strain 126	Strain 127	Strain 128	Strain 129	Strain 013	Strain 130	Strain 131	Strain 132	Strain 133	Strain 134	Strain 135	Strain 136	Strain 137	Strain 138	Strain 139	Strain 014	Strain 140	Strain 141	Strain 143	Strain 017	Strain 018	Strain 019	Strain 002	Strain 021	Strain 022	Strain 023
Strain 001		1535	1535	1535	1523	1515	1506	1525	1523	1514	1520	1466	1494	1506	1493	1530	1480	1494	1493	1493	1530	1515	1520	1517	1506	1530	1467	1512	1493	1532	1523	1531	1530	1490	1506	1466	1522	1527	1522	1511	1520	1499	1530	1519	1522	1513	1509	1507	1464
Strain 010	1535		1503	1503	1577	1544	1537	1552	1540	1543	1566	1564	1519	1537	1519	1567	1539	1519	1519	1519	1567	1550	1553	1559	1537	1548	1563	1559	1519	1567	1548	1547	1568	1542	1540	1563	1535	1551	1565	1551	1558	1526	1551	1532	1540	1542	1539	1537	1563
Strain 101	1535	1503		2	1544	1543	1523	1533	1325	1520	1557	1560	1520	1523	1520	1545	1527	1520	1520	1520	1545	1528	1531	1554	1523	1539	1562	1536	1520	1547	1534	1538	1545	1531	1529	1559	1530	1553	1561	1529	1538	1524	1539	1515	1547	1531	1526	1525	1560
Strain 102	1535	1503	2		1544	1543	1523	1533	1324	1520	1557	1560	1520	1523	1520	1545	1527	1520	1520	1520	1545	1528	1531	1554	1523	1539	1562	1536	1520	1547	1534	1538	1545	1531	1529	1559	1530	1553	1561	1529	1538	1524	1539	1515	1547	1531	1526	1525	1560
Strain 103	1523	1577	1544	1544		1456	1509	1541	1551	1521	1472	1535	1516	1509	1515	1491	1535	1515	1515	1515	1491	1410	1504	1472	1509	1477	1537	1444	1515	1492	1500	1477	1490	1544	1505	1535	1348	1522	1474	1408	1545	1515	1506	1488	1500	1195	1512	1509	1534
Strain 105	1515	1544	1543	1543	1456		1505	1528	1545	1540	1456	1529	1516	1506	1516	1508	1516	1517	1516	1516	1508	1438	1499	1464	1505	1505	1532	1452	1516	1508	1497	1504	1508	1551	1534	1526	1488	1518	1461	1444	1523	1499	1504	1486	1497	1471	1508	1505	1529
Strain 107	1506	1537	1523	1523	1509	1505		1500	1535	1524	1507	1518	1517	12	1517	1530	1517	1517	1517	1517	1530	1508	1511	1517	10	1510	1516	1492	1517	1532	1509	1509	1530	1533	1481	1516	1484	1500	1507	1509	1519	1489	1516	1504	1504	1511	67	13	1515
Strain 011	1525	1552	1533	1533	1541	1528	1500		1524	1520	1523	1487	1461	1500	1461	1542	1452	1462	1461	1461	1542	1522	1527	1526	1500	1533	1485	1522	1460	1543	1526	1532	1542	1532	1509	1486	1534	1520	1531	1520	1516	1524	1527	1506	1547	1528	1501	1502	1483
Strain 110	1523	1540	1325	1324	1551	1545	1535	1524		1530	1550	1539	1525	1536	1525	1562	1519	1525	1525	1525	1562	1555	1531	1553	1535	1553	1537	1536	1525	1561	1532	1552	1561	1533	1528	1537	1545	1550	1550	1552	1550	1535	1540	1533	1542	1551	1535	1536	1536
Strain 111	1514	1543	1520	1520	1521	1540	1524	1520	1530		1551	1530	1508	1524	1508	1543	1498	1508	1508	1508	1543	1545	1538	1538	1524	1524	1532	1532	1508	1545	1535	1526	1543	1510	1527	1530	1541	1547	1548	1548	1529	1510	1534	1511	1530	1548	1525	1526	1532
Strain 114	1520	1566	1557	1557	1472	1456	1507	1523	1550	1551		1533	1533	1507	1533	1525	1523	1533	1533	1533	1525	1482	1494	476	1507	1516	1534	1458	1533	1526	1494	1515	1525	1556	1530	1532	1490	1509	547	1477	1543	1505	1498	1511	1503	1485	1509	1508	1530
Strain 115	1466	1564	1560	1560	1535	1529	1518	1487	1539	1530	1533		1516	1518	1516	1555	1529	1516	1516	1516	1555	1521	1529	1539	1518	1543	98	1516	1516	1555	1530	1541	1555	1528	1517	49	1538	1539	1548	1519	1506	1531	1536	1528	1515	1536	1518	1518	94
Strain 116	1494	1519	1520	1520	1516	1516	1517	1461	1525	1508	1533	1516		1517	4	1537	1471	7	4	5	1537	1498	1533	1532	1517	1513	1521	1511	7	1537	1529	1514	1537	1514	1502	1516	1525	1519	1525	1499	1494	1498	1532	1512	1534	1529	1518	1517	1518
Strain 117	1506	1537	1523	1523	1509	1506	12	1500	1536	1524	1507	1518	1517		1517	1530	1517	1517	1517	1517	1530	1509	1511	1517	16	1510	1516	1494	1517	1532	1509	1509	1530	1534	1481	1516	1484	1501	1507	1510	1519	1489	1516	1504	1505	1512	74	20	1515
Strain 118	1493	1519	1520	1520	1515	1516	1517	1461	1525	1508	1533	1516	4	1517		1536	1471	5	1	1	1536	1498	1533	1532	1517	1512	1521	1510	3	1536	1529	1513	1536	1514	1501	1516	1525	1519	1525	1499	1494	1498	1532	1512	1533	1528	1518	1517	1518
Strain 119	1530	1567	1545	1545	1491	1508	1530	1542	1562	1543	1525	1555	1537	1530	1536		1541	1536	1536	1536	2	1524	1523	1526	1530	1522	1557	1504	1536	9	1523	1523	9	1548	1540	1556	1511	1513	1530	1522	1535	1520	1522	1505	1513	1515	1531	1531	1554
Strain 012	1480	1539	1527	1527	1535	1516	1517	1452	1519	1498	1523	1529	1471	1517	1471	1541		1471	1471	1471	1541	1519	1508	1502	1517	1519	1531	1514	1471	1543	1510	1519	1541	1530	1494	1531	1537	1529	1519	1521	1501	1514	1508	1509	1513	1538	1517	1517	1530
Strain 120	1494	1519	1520	1520	1515	1517	1517	1462	1525	1508	1533	1516	7	1517	5	1536	1471		5	4	1536	1498	1533	1532	1517	1512	1521	1511	6	1536	1529	1513	1536	1515	1501	1516	1525	1519	1525	1499	1494	1499	1532	1512	1533	1528	1518	1517	1518
Strain 121	1493	1519	1520	1520	1515	1516	1517	1461	1525	1508	1533	1516	4	1517	1	1536	1471	5		2	1536	1498	1533	1532	1517	1512	1521	1510	4	1536	1529	1513	1536	1514	1501	1516	1525	1519	1525	1499	1494	1498	1532	1512	1533	1528	1518	1517	1518
Strain 122	1493	1519	1520	1520	1515	1516	1517	1461	1525	1508	1533	1516	5	1517	1	1536	1471	4	2		1536	1498	1533	1532	1517	1512	1521	1510	2	1536	1529	1513	1536	1514	1501	1516	1525	1519	1525	1499	1494	1498	1532	1512	1533	1528	1518	1517	1518
Strain 123	1530	1567	1545	1545	1491	1508	1530	1542	1562	1543	1525	1555	1537	1530	1536	2	1541	1536	1536	1536		1524	1523	1526	1530	1522	1557	1504	1536	11	1523	1523	9	1548	1541	1556	1511	1513	1530	1522	1535	1520	1522	1505	1513	1515	1531	1531	1554
Strain 124	1515	1550	1528	1528	1410	1438	1508	1522	1555	1545	1482	1521	1498	1509	1498	1524	1519	1498	1498	1498	1524		1485	1462	1508	1482	1521	1430	1498	1525	1486	1479	1524	1546	1523	1520	1411	1511	1484	88	1530	1488	1494	1488	1509	1429	1510	1508	1518
Strain 125	1520	1553	1531	1531	1504	1499	1511	1527	1531	1538	1494	1529	1533	1511	1533	1523	1508	1533	1533	1533	1523	1485		1494	1511	1465	1532	1478	1533	1523	117	1463	1522	1531	1535	1529	1514	1516	1508	1480	1537	1507	276	1488	1492	1482	1514	1512	1528
Strain 126	1517	1559	1554	1554	1472	1464	1517	1526	1553	1538	476	1539	1532	1517	1532	1526	1502	1532	1532	1532	1526	1462	1494		1517	1524	1538	1477	1532	1527	1494	1523	1526	1559	1532	1538	1491	1516	501	1460	1540	1517	1499	1502	1521	1485	1518	1517	1535
Strain 127	1506	1537	1523	1523	1509	1505	10	1500	1535	1524	1507	1518	1517	16	1517	1530	1517	1517	1517	1517	1530	1508	1511	1517		1510	1516	1492	1517	1532	1509	1509	1530	1533	1481	1516	1485	1500	1507	1509	1519	1489	1516	1504	1504	1512	71	18	1515
Strain 128	1530	1548	1539	1539	1477	1505	1510	1533	1553	1524	1516	1543	1513	1510	1512	1522	1519	1512	1512	1512	1522	1482	1465	1524	1510		1540	1491	1512	1523	1463	21	1522	1537	1504	1540	1492	1509	1522	1487	1523	1509	1461	1467	1504	1499	1512	1510	1539
Strain 129	1467	1563	1562	1562	1537	1532	1516	1485	1537	1532	1534	98	1521	1516	1521	1557	1531	1521	1521	1521	1557	1521	1532	1538	1516	1540		1515	1521	1557	1532	1538	1557	1528	1515	89	1537	1537	1546	1520	1502	1532	1538	1531	1517	1536	1516	1516	28
Strain 013	1512	1559	1536	1536	1444	1452	1492	1522	1536	1532	1458	1516	1511	1494	1510	1504	1514	1511	1510	1510	1504	1430	1478	1477	1492	1491	1515		1510	1505	1478	1489	1504	1552	1512	1514	1451	1509	1494	1432	1524	1489	1484	1482	1495	1416	1493	1492	1513
Strain 130	1493	1519	1520	1520	1515	1516	1517	1460	1525	1508	1533	1516	7	1517	3	1536	1471	6	4	2	1536	1498	1533	1532	1517	1512	1521	1510		1536	1529	1513	1536	1513	1501	1516	1525	1519	1525	1499	1494	1498	1532	1512	1533	1528	1518	1517	1518
Strain 131	1532	1567	1547	1547	1492	1508	1532	1543	1561	1545	1526	1555	1537	1532	1536	9	1543	1536	1536	1536	11	1525	1523	1527	1532	1523	1557	1505	1536		1523	1522	6	1548	1540	1556	1511	1515	1531	1523	1536	1520	1523	1508	1515	1515	1533	1533	1554
Strain 132	1523	1548	1534	1534	1500	1497	1509	1526	1532	1535	1494	1530	1529	1509	1529	1523	1510	1529	1529	1529	1523	1486	117	1494	1509	1463	1532	1478	1529	1523		1461	1522	1531	1534	1530	1515	1516	1508	1480	1539	1505	270	1491	1491	1483	1512	1510	1528
Strain 133	1531	1547	1538	1538	1477	1504	1509	1532	1552	1526	1515	1541	1514	1509	1513	1523	1519	1513	1513	1513	1523	1479	1463	1523	1509	21	1538	1489	1513	1522	1461		1523	1537	1504	1538	1492	1507	1520	1484	1524	1509	1459	1468	1505	1499	1511	1509	1537
Strain 134	1530	1568	1545	1545	1490	1508	1530	1542	1561	1543	1525	1555	1537	1530	1536	9	1541	1536	1536	1536	9	1524	1522	1526	1530	1522	1557	1504	1536	6	1522	1523		1547	1541	1556	1510	1513	1530	1522	1535	1519	1522	1505	1513	1514	1531	1531	1554
Strain 135	1490	1542	1531	1531	1544	1551	1533	1532	1533	1510	1556	1528	1514	1534	1514	1548	1530	1515	1514	1514	1548	1546	1531	1559	1533	1537	1528	1552	1513	1548	1531	1537	1547		1539	1527	1537	1552	1556	1547	1523	1513	1539	1518	1519	1544	1534	1533	1527
Strain 136	1506	1540	1529	1529	1505	1534	1481	1509	1528	1527	1530	1517	1502	1481	1501	1540	1494	1501	1501	1501	1541	1523	1535	1532	1481	1504	1515	1512	1501	1540	1534	1504	1541	1539		1515	1526	1536	1527	1526	1514	1516	1535	1521	1524	1527	1483	1481	1513
Strain 137	1466	1563	1559	1559	1535	1526	1516	1486	1537	1530	1532	49	1516	1516	1516	1556	1531	1516	1516	1516	1556	1520	1529	1538	1516	1540	89	1514	1516	1556	1530	1538	1556	1527	1515		1539	1535	1546	1518	1503	1534	1536	1531	1516	1534	1516	1516	86
Strain 138	1522	1535	1530	1530	1348	1488	1484	1534	1545	1541	1490	1538	1525	1484	1525	1511	1537	1525	1525	1525	1511	1411	1514	1491	1485	1492	1537	1451	1525	1511	1515	1492	1510	1537	1526	1539		1513	1492	1415	1536	1478	1520	1499	1501	1230	1487	1485	1536
Strain 139	1527	1551	1553	1553	1522	1518	1500	1520	1550	1547	1509	1539	1519	1501	1519	1513	1529	1519	1519	1519	1513	1511	1516	1516	1500	1509	1537	1509	1519	1515	1516	1507	1513	1552	1536	1535	1513		1467	1505	1529	1499	1511	1489	1491	1502	1501	1502	1535
Strain 014	1522	1565	1561	1561	1474	1461	1507	1531	1550	1548	547	1548	1525	1507	1525	1530	1519	1525	1525	1525	1530	1484	1508	501	1507	1522	1546	1494	1525	1531	1508	1520	1530	1556	1527	1546	1492	1467		1482	1548	1507	1516	1497	1512	1502	1507	1507	1544
Strain 140	1511	1551	1529	1529	1408	1444	1509	1520	1552	1548	1477	1519	1499	1510	1499	1522	1521	1499	1499	1499	1522	88	1480	1460	1509	1487	1520	1432	1499	1523	1480	1484	1522	1547	1526	1518	1415	1505	1482		1531	1489	1488	1493	1514	1431	1510	1509	1517
Strain 141	1520	1558	1538	1538	1545	1523	1519	1516	1550	1529	1543	1506	1494	1519	1494	1535	1501	1494	1494	1494	1535	1530	1537	1540	1519	1523	1502	1524	1494	1536	1539	1524	1535	1523	1514	1503	1536	1529	1548	1531		1525	1548	1526	1537	1538	1522	1519	1499
Strain 143	1499	1526	1524	1524	1515	1499	1489	1524	1535	1510	1505	1531	1498	1489	1498	1520	1514	1499	1498	1498	1520	1488	1507	1517	1489	1509	1532	1489	1498	1520	1505	1509	1519	1513	1516	1534	1478	1499	1507	1489	1525		1515	1422	1469	1508	1492	1491	1531
Strain 017	1530	1551	1539	1539	1506	1504	1516	1527	1540	1534	1498	1536	1532	1516	1532	1522	1508	1532	1532	1532	1522	1494	276	1499	1516	1461	1538	1484	1532	1523	270	1459	1522	1539	1535	1536	1520	1511	1516	1488	1548	1515		1499	1503	1489	1519	1517	1534
Strain 018	1519	1532	1515	1515	1488	1486	1504	1506	1533	1511	1511	1528	1512	1504	1512	1505	1509	1512	1512	1512	1505	1488	1488	1502	1504	1467	1531	1482	1512	1508	1491	1468	1505	1518	1521	1531	1499	1489	1497	1493	1526	1422	1499		1463	1485	1504	1505	1528
Strain 019	1522	1540	1547	1547	1500	1497	1504	1547	1542	1530	1503	1515	1534	1505	1533	1513	1513	1533	1533	1533	1513	1509	1492	1521	1504	1504	1517	1495	1533	1515	1491	1505	1513	1519	1524	1516	1501	1491	1512	1514	1537	1469	1503	1463		1515	1506	1504	1515
Strain 002	1513	1542	1531	1531	1195	1471	1511	1528	1551	1548	1485	1536	1529	1512	1528	1515	1538	1528	1528	1528	1515	1429	1482	1485	1512	1499	1536	1416	1528	1515	1483	1499	1514	1544	1527	1534	1230	1502	1502	1431	1538	1508	1489	1485	1515		1513	1511	1533
Strain 021	1509	1539	1526	1526	1512	1508	67	1501	1535	1525	1509	1518	1518	74	1518	1531	1517	1518	1518	1518	1531	1510	1514	1518	71	1512	1516	1493	1518	1533	1512	1511	1531	1534	1483	1516	1487	1501	1507	1510	1522	1492	1519	1504	1506	1513		74	1515
Strain 022	1507	1537	1525	1525	1509	1505	13	1502	1536	1526	1508	1518	1517	20	1517	1531	1517	1517	1517	1517	1531	1508	1512	1517	18	1510	1516	1492	1517	1533	1510	1509	1531	1533	1481	1516	1485	1502	1507	1509	1519	1491	1517	1505	1504	1511	74		1515
Strain 023	1464	1563	1560	1560	1534	1529	1515	1483	1536	1532	1530	94	1518	1515	1518	1554	1530	1518	1518	1518	1554	1518	1528	1535	1515	1539	28	1513	1518	1554	1528	1537	1554	1527	1513	86	1536	1535	1544	1517	1499	1531	1534	1528	1515	1533	1515	1515
Strain 025	1537	1558	1538	1538	1444	1466	1509	1529	1557	1532	1498	1538	1520	1509	1520	1534	1534	1520	1520	1520	1534	1430	1516	1507	1509	1479	1537	1456	1520	1535	1516	1479	1534	1551	1532	1536	1431	1499	1511	1420	1550	1499	1510	1514	1527	1442	1510	1510	1535
Strain 026	1533	1559	1560	1560	1524	1526	1533	1553	1562	1541	1529	1554	1532	1533	1532	1520	1548	1532	1532	1532	1520	1515	1519	1527	1533	1506	1557	1505	1532	1522	1520	1505	1520	1554	1554	1556	1534	1544	1536	1515	1560	1515	1516	1500	1533	1527	1535	1534	1555
Strain 027	1531	1543	1534	1534	1486	1509	1505	1517	1525	1526	1500	1513	1516	1505	1516	1506	1512	1516	1516	1516	1507	1486	1485	1509	1505	1497	1514	1487	1516	1506	1477	1497	1506	1541	1508	1514	1510	1510	1524	1483	1525	1424	1487	1467	1509	1504	1506	1506	1512
Strain 028	1520	1530	1292	1293	1548	1540	1522	1520	323	1526	1541	1539	1517	1524	1517	1550	1505	1517	1517	1517	1550	1550	1521	1543	1522	1546	1537	1533	1517	1549	1520	1545	1549	1526	1520	1537	1533	1546	1545	1548	1546	1526	1529	1528	1545	1544	1523	1524	1536
Strain 029	1528	1563	1542	1542	1495	1504	1526	1541	1550	1539	1408	1535	1537	1526	1536	1489	1539	1536	1536	1536	1489	1488	1469	1443	1526	1511	1538	1491	1536	1491	1468	1512	1489	1554	1533	1536	1493	1509	1440	1487	1558	1487	1473	1504	1503	1491	1527	1527	1536
Strain 003	1547	1543	1559	1559	1529	1536	1530	1538	1557	1530	1549	1543	1538	1530	1538	1547	1544	1538	1538	1538	1547	1528	1538	1534	1530	1519	1543	1527	1538	1547	1540	1519	1546	1539	1540	1544	1537	1525	1542	1528	1545	1511	1540	1506	1533	1535	1531	1531	1541
Strain 030	1510	1564	1541	1541	1515	1516	1483	1521	1558	1527	1518	1519	1503	1484	1503	1514	1518	1503	1503	1503	1514	1502	1499	1523	1483	1489	1520	1484	1503	1516	1496	1489	1514	1546	1517	1518	1512	1491	1519	1500	1530	1473	1502	1475	1517	1505	1486	1485	1520
Strain 031	1529	1541	1536	1536	1500	1508	1509	1544	1543	1525	1524	1540	1524	1510	1524	1510	1528	1524	1524	1524	1510	1486	1504	1522	1509	1526	1544	1514	1524	1511	1506	1528	1511	1534	1540	1542	1488	1503	1533	1487	1552	1445	1509	1513	1488	1496	1510	1509	1541
Strain 032	1509	1530	1503	1503	1522	1526	1512	1514	1499	1518	1531	1547	1513	1513	1513	1550	1521	1514	1513	1513	1550	1517	1523	1532	1512	1539	1547	1526	1513	1552	1525	1541	1550	1522	1505	1544	1532	1524	1532	1521	1506	1510	1532	1497	1532	1532	1516	1512	1546
Strain 033	1503	1550	1522	1522	1520	1525	1498	1498	1522	1504	1532	1511	1500	1499	1500	1546	1503	1500	1500	1500	1546	1521	1533	1530	1498	1523	1511	1524	1500	1547	1534	1522	1546	1539	1505	1510	1529	1524	1532	1521	1495	1518	1537	1516	1530	1542	1499	1499	1509
Strain 034	1516	1539	1524	1524	1492	1452	1510	1521	1533	1526	1492	1523	1509	1511	1508	1486	1531	1508	1508	1508	1486	1471	1475	1497	1510	1478	1521	1454	1508	1486	1475	1478	1485	1523	1535	1523	1463	1498	1478	1474	1534	1497	1482	1483	1507	1490	1512	1510	1520
Strain 035	1501	1523	1526	1526	1520	1518	1507	1451	1528	1507	1534	1517	1469	1507	1469	1532	1417	1470	1469	1469	1532	1520	1538	1539	1507	1510	1520	1526	1468	1533	1539	1509	1532	1517	1509	1520	1534	1517	1536	1514	1525	1516	1546	1515	1527	1518	1507	1509	1518
Strain 036	1503	1545	1524	1524	1544	1538	1538	1520	1531	1531	1544	1546	1500	1538	1500	1532	1505	1500	1500	1500	1532	1544	1538	1547	1538	1541	1548	1532	1500	1533	1537	1541	1532	1536	1515	1546	1547	1547	1552	1542	1531	1529	1532	1520	1545	1540	1540	1538	1545
Strain 037	1306	1534	1518	1519	1525	1531	1519	1494	1538	1497	1511	1522	1510	1519	1510	1538	1501	1509	1510	1509	1538	1528	1528	1517	1519	1527	1518	1525	1508	1539	1527	1526	1538	1499	1478	1519	1534	1535	1522	1525	1500	1513	1533	1510	1521	1531	1520	1519	1517
Strain 038	1520	1560	1540	1540	1545	1524	1519	1516	1552	1530	1543	1508	1497	1519	1497	1536	1502	1497	1497	1497	1536	1529	1538	1540	1519	1524	1504	1524	1497	1537	1540	1525	1536	1523	1515	1505	1537	1529	1547	1530	31	1528	1549	1528	1537	1538	1522	1519	1501
Strain 039	1506	1550	1528	1528	1410	1456	1510	1538	1538	1535	1408	1532	1522	1510	1521	1512	1505	1521	1521	1521	1512	1423	1475	1409	1510	1446	1534	1457	1521	1514	1473	1447	1512	1534	1512	1532	1443	1507	1434	1428	1540	1485	1485	1474	1483	1428	1511	1510	1532
Strain 004	1525	1531	1522	1522	1538	1524	1515	1500	1526	1525	1536	1533	1490	1515	1490	1540	1515	1490	1490	1490	1540	1527	1527	1547	1515	1523	1533	1522	1490	1540	1524	1522	1539	1532	1513	1530	1523	1521	1543	1532	1515	1524	1526	1512	1522	1519	1518	1516	1531
Strain 040	1521	1542	1545	1545	1504	1488	1496	1527	1531	1534	1482	1535	1513	1496	1513	1508	1524	1513	1513	1513	1508	1509	1484	1480	1496	1504	1537	1501	1513	1508	1484	1503	1507	1525	1528	1535	1491	1450	1475	1512	1533	1432	1488	1476	1466	1520	1497	1496	1536
Strain 042	1536	1501	36	37	1545	1545	1522	1536	1326	1521	1557	1560	1521	1522	1521	1548	1527	1521	1521	1521	1548	1529	1531	1553	1522	1541	1562	1537	1521	1550	1534	1540	1548	1531	1530	1559	1531	1556	1561	1530	1538	1528	1539	1515	1550	1530	1525	1524	1560
Strain 043	1523	1544	1558	1558	1482	867	1511	1532	1550	1527	1473	1531	1516	1512	1516	1515	1499	1517	1516	1516	1515	1441	1499	1462	1511	1503	1532	1459	1516	1516	1499	1503	1515	1539	1528	1529	1417	1496	1461	1444	1521	1493	1497	1496	1506	1454	1514	1511	1529
Strain 045	1523	1569	1555	1555	1479	1465	1509	1522	1555	1553	148	1541	1535	1509	1535	1522	1525	1535	1535	1535	1522	1482	1502	443	1509	1522	1541	1462	1535	1523	1502	1521	1522	1554	1534	1540	1492	1515	518	1477	1542	1513	1505	1510	1511	1490	1511	1510	1538
Strain 046	1521	1565	1545	1545	1477	1459	1516	1537	1541	1543	1471	1528	1518	1516	1518	1502	1509	1518	1518	1518	1502	1480	1519	1504	1516	1494	1529	1475	1518	1502	1518	1493	1502	1550	1511	1527	1484	1456	1497	1477	1544	1501	1519	1488	1483	1463	1518	1516	1526
Strain 047	1529	1542	1530	1530	1544	1550	1518	1493	1522	1533	1547	1524	1507	1519	1507	1537	1511	1508	1507	1507	1537	1536	1529	1541	1518	1529	1526	1536	1506	1537	1532	1528	1536	1527	1514	1524	1542	1537	1549	1535	1519	1528	1535	1516	1526	1549	1519	1519	1525
Strain 048	1527	1546	1534	1534	1489	1479	1501	1532	1542	1540	1505	1553	1518	1501	1518	1514	1524	1518	1518	1518	1514	1473	1518	1511	1501	1517	1554	1489	1518	1514	1518	1516	1514	1552	1529	1552	1487	1502	1510	1474	1538	1482	1521	1493	1496	1500	1501	1501	1552
Strain 049	1523	1553	1544	1544	1498	1475	1498	1544	1541	1520	1462	1532	1523	1499	1523	1510	1509	1523	1523	1523	1510	1493	1140	1480	1498	1511	1531	1485	1523	1511	1136	1509	1510	1559	1525	1529	1490	1408	1490	1492	1548	1511	1136	1493	1494	1481	1501	1500	1529
Strain 005	1525	1578	1545	1545	33	1458	1509	1544	1552	1523	1475	1538	1517	1509	1516	1492	1537	1516	1516	1516	1492	1413	1506	1475	1509	1478	1540	1445	1516	1493	1502	1478	1491	1545	1507	1538	1348	1522	1477	1411	1546	1516	1508	1489	1504	1196	1512	1509	1537
Strain 050	1537	1558	1528	1527	1538	1549	1520	1521	1545	1530	1557	1555	1533	1520	1532	1531	1529	1532	1532	1532	1531	1549	1547	1558	1520	1529	1554	1536	1532	1532	1547	1529	1530	1552	1530	1555	1563	1556	1561	1546	1538	1536	1552	1528	1556	1551	1523	1522	1552
Strain 051	1520	1546	1534	1534	1449	1470	1506	1513	1542	1524	1499	1540	1527	1506	1527	1503	1521	1527	1527	1527	1503	1435	1480	1492	1506	1497	1537	1445	1527	1503	1477	1494	1503	1539	1523	1536	1441	1500	1483	1438	1528	1484	1479	1508	1509	1449	1508	1506	1535
Strain 052	1525	1550	1537	1537	1459	1451	1521	1528	1538	1522	1485	1533	1513	1521	1512	1519	1525	1512	1512	1512	1519	1470	1517	1501	1521	1463	1534	1458	1512	1521	1514	1464	1519	1549	1525	1533	1452	1467	1496	1476	1543	1489	1522	1498	1519	1461	1522	1521	1534
Strain 053	1518	1558	1547	1547	1503	1520	1516	1517	1544	1524	1529	1536	1530	1516	1530	1524	1523	1530	1530	1530	1524	1502	1491	1520	1516	1513	1538	1511	1530	1526	1490	1513	1524	1544	1542	1538	1518	1369	1511	1503	1534	1487	1489	1470	1418	1514	1516	1516	1534
Strain 054	1528	1531	1499	1500	1539	1526	1511	1439	1530	1517	1525	1542	1465	1511	1465	1530	1427	1466	1465	1465	1530	1524	1526	1523	1511	1531	1543	1527	1465	1531	1527	1530	1530	1525	1512	1542	1532	1519	1523	1525	1502	1524	1528	1507	1531	1546	1513	1512	1541
Strain 055	1512	1559	1543	1543	1556	1548	1526	1505	1528	1530	1540	1519	1493	1526	1492	1542	1519	1492	1492	1492	1542	1542	1542	1531	1526	1540	1519	1530	1492	1542	1542	1539	1541	1528	1506	1520	1535	1545	1532	1541	1517	1519	1553	1517	1513	1549	1529	1527	1518
Strain 056	1523	1554	1535	1535	1538	1527	1499	289	1522	1518	1524	1492	1469	1499	1469	1543	1456	1470	1469	1469	1543	1520	1532	1533	1499	1537	1491	1526	1468	1544	1533	1536	1543	1528	1504	1492	1534	1527	1534	1520	1517	1526	1539	1505	1541	1536	1500	1501	1489
Strain 057	1532	1551	1539	1539	1462	1484	1511	1528	1535	1531	1502	1550	1532	1511	1532	1516	1534	1532	1532	1532	1516	1467	1512	1519	1511	1518	1551	1454	1532	1517	1513	1517	1516	1540	1525	1551	1500	1504	1504	1463	1542	1511	1513	1502	1509	1484	1515	1511	1549
Strain 058	1525	1546	1555	1555	1511	1506	1513	1527	1534	1518	1508	1491	1521	1513	1521	1524	1520	1521	1521	1521	1524	1522	1484	1515	1513	1511	1487	1482	1521	1526	1485	1510	1524	1525	1523	1488	1512	1030	1477	1522	1530	1487	1492	1502	1491	1513	1515	1513	1487
Strain 059	1503	1550	1541	1541	1536	1549	1522	1535	1562	1469	1526	1512	1506	1522	1506	1556	1494	1506	1506	1506	1556	1534	1534	1525	1522	1521	1515	1528	1506	1558	1534	1521	1556	1509	1488	1512	1535	1548	1541	1536	1508	1514	1542	1519	1535	1540	1524	1522	1515
Strain 006	1511	1549	1543	1543	1516	1499	1499	1519	1548	1526	1520	1530	1513	1499	1513	1514	1530	1514	1513	1513	1515	1490	1498	1516	1499	1512	1531	1507	1513	1514	1494	1511	1515	1536	1537	1528	1516	1499	1509	1494	1521	1472	1501	1459	1488	1514	1501	1499	1529
Strain 060	1530	1547	1521	1521	1502	1501	1501	1519	1539	1518	1511	1521	1512	1502	1512	1501	1503	1512	1512	1512	1502	1501	1479	1501	1501	1509	1520	1478	1512	1501	1472	1510	1501	1536	1517	1521	1509	1510	1520	1503	1531	1379	1481	1446	1488	1525	1503	1502	1518
Strain 061	1517	1550	1541	1541	1529	1516	1503	1522	1547	1535	1512	1534	1511	1503	1511	1513	1521	1511	1511	1511	1513	1509	1506	1512	1503	1487	1537	1494	1511	1512	1508	1486	1512	1531	1516	1534	1508	1502	1510	1514	1517	1332	1512	1465	1509	1511	1506	1505	1534
Strain 062	1523	1569	1563	1563	1472	1466	1504	1523	1554	1552	264	1540	1539	1504	1539	1520	1513	1539	1539	1539	1520	1491	1501	374	1504	1528	1539	1456	1539	1521	1503	1527	1520	1559	1535	1538	1495	1515	459	1487	1543	1522	1506	1506	1514	1476	1507	1505	1536
Strain 063	1500	1520	1524	1524	1521	1517	1506	1452	1531	1506	1534	1513	1464	1506	1464	1531	1418	1465	1464	1464	1531	1519	1536	1539	1506	1510	1516	1524	1463	1532	1536	1509	1531	1517	1505	1516	1533	1518	1537	1513	1523	1514	1542	1515	1527	1517	1506	1508	1514
Strain 064	1524	1560	1550	1550	1513	1508	1523	1552	1543	1528	1516	1551	1534	1523	1534	1505	1540	1535	1534	1534	1505	1531	1522	1520	1523	1515	1552	1500	1534	1507	1523	1515	1505	1549	1546	1549	1521	1423	1511	1528	1552	1466	1527	1485	1508	1518	1526	1524	1550
Strain 065	1515	1535	1538	1538	1503	1491	1509	1526	1544	1528	1513	1531	1497	1510	1497	1499	1527	1497	1497	1497	1499	1486	1494	1501	1509	1501	1532	1497	1497	1499	1488	1502	1500	1539	1536	1530	1489	1494	1512	1483	1523	1468	1495	1490	1500	1483	1511	1509	1529
Strain 066	1493	1542	1534	1534	1545	1552	1536	1534	1534	1513	1555	1530	1515	1537	1515	1550	1529	1516	1515	1515	1550	1549	1533	1557	1536	1534	1530	1552	1514	1550	1533	1534	1549	55	1541	1529	1538	1551	1556	1550	1522	1512	1541	1519	1521	1542	1537	1536	1529
Strain 067	1521	1530	1536	1536	1445	1470	1511	1530	1548	1528	1440	1531	1510	1511	1509	1500	1529	1508	1509	1508	1500	1454	1507	1437	1511	1491	1530	1450	1508	1500	1507	1489	1500	1537	1527	1530	1463	1505	1456	1450	1543	1502	1511	1477	1513	1398	1513	1512	1529
Strain 068	1530	1531	1502	1503	1540	1527	1513	1440	1532	1518	1528	1543	1468	1513	1468	1531	1429	1469	1468	1468	1531	1525	1528	1526	1513	1533	1544	1529	1468	1532	1529	1532	1531	1527	1513	1543	1532	1520	1526	1526	1505	1526	1530	1508	1533	1547	1515	1514	1542
Strain 069	1539	1553	1535	1535	1508	1496	1498	1527	1550	1528	1519	1538	1528	1499	1528	1522	1526	1528	1528	1528	1522	1505	1501	1516	1498	1502	1540	1506	1528	1524	1496	1503	1522	1535	1502	1538	1522	1513	1518	1508	1531	1459	1507	1468	1475	1522	1502	1499	1539
Strain 070	1523	1551	1551	1551	1509	1516	1514	1531	1546	1541	1514	1531	1521	1514	1521	1518	1530	1521	1521	1521	1518	1525	1507	1525	1514	1501	1532	1514	1521	1519	1508	1503	1517	1552	1528	1528	1506	1486	1526	1523	1555	1492	1515	1483	1507	1514	1516	1515	1531
Strain 072	1516	1524	1516	1516	1535	1513	1508	1482	1530	1511	1532	1519	1508	1508	1507	1535	1499	1507	1507	1507	1535	1514	1507	1534	1508	1531	1519	1512	1507	1536	1505	1530	1535	1535	1515	1515	1531	1513	1533	1518	1517	1507	1510	1507	1526	1522	1511	1509	1517
Strain 073	1492	1544	1532	1532	1545	1552	1537	1532	1534	1513	1557	1531	1516	1538	1516	1550	1530	1517	1516	1516	1550	1547	1532	1560	1537	1538	1531	1555	1515	1550	1532	1538	1549	24	1540	1530	1539	1553	1557	1548	1525	1513	1540	1518	1521	1545	1537	1537	1530
Strain 074	1534	1569	1542	1542	1488	1478	1518	1532	1554	1548	1485	1527	1518	1518	1518	1514	1532	1518	1518	1518	1514	1464	1519	1481	1518	1513	1526	1481	1518	1515	1518	1513	1514	1543	1548	1527	1507	1514	1488	1466	1539	1500	1518	1509	1510	1484	1520	1519	1524
Strain 075	1515	1545	1531	1531	1502	1491	1495	1526	1530	1501	1502	1516	1511	1497	1511	1526	1522	1512	1511	1511	1526	1500	1486	1505	1495	1489	1520	1487	1511	1527	1488	1489	1526	1527	1528	1518	1507	1492	1494	1506	1536	1472	1492	1484	1449	1494	1495	1497	1518
Strain 077	1527	1547	1533	1533	1504	1499	1513	1525	1537	1531	1497	1535	1527	1514	1527	1516	1508	1527	1527	1527	1516	1494	272	1496	1513	1456	1536	1480	1527	1517	265	1454	1516	1535	1533	1535	1519	1509	1511	1488	1547	1511	120	1494	1495	1488	1516	1514	1533
Strain 078	1541	1514	1520	1520	1560	1549	1539	1550	1554	1554	1571	1565	1541	1539	1541	1579	1561	1542	1541	1541	1579	1549	1572	1573	1539	1560	1566	1552	1541	1580	1571	1560	1579	1571	1547	1565	1562	1548	1575	1552	1558	1550	1572	1548	1554	1555	1541	1539	1566
Strain 079	1507	1551	1541	1541	1549	1539	1532	1530	1557	1540	1547	1541	1520	1532	1520	1556	1521	1520	1520	1520	1556	1532	1540	1544	1532	1545	1542	1540	1520	1556	1538	1543	1556	1539	1524	1540	1543	1536	1548	1528	1528	1527	1541	1512	1553	1548	1533	1532	1543
Strain 008	1513	1549	1535	1535	1526	1512	1497	1520	1544	1532	1508	1531	1508	1497	1508	1510	1518	1508	1508	1508	1510	1506	1507	1508	1497	1486	1533	1491	1508	1509	1508	1485	1509	1528	1516	1530	1507	1500	1506	1511	1517	1329	1514	1462	1507	1506	1500	1499	1530
Strain 080	1511	1550	1531	1531	1529	1537	1508	1515	1530	1513	1542	1526	1507	1509	1507	1554	1502	1507	1507	1507	1554	1530	1542	1541	1508	1530	1525	1528	1507	1555	1544	1531	1554	1554	1507	1525	1538	1539	1543	1525	1500	1535	1545	1522	1538	1551	1509	1509	1524
Strain 082	1507	1537	1523	1523	1509	1505	11	1500	1535	1524	1507	1518	1517	17	1517	1530	1517	1517	1517	1517	1530	1508	1511	1517	5	1510	1516	1492	1517	1532	1509	1509	1530	1533	1481	1516	1485	1500	1507	1509	1519	1489	1516	1504	1504	1512	71	19	1515
Strain 083	1506	1537	1523	1523	1509	1505	4	1500	1535	1524	1506	1518	1517	10	1517	1530	1517	1517	1517	1517	1530	1508	1511	1516	8	1510	1516	1492	1517	1532	1509	1509	1530	1533	1481	1516	1484	1500	1506	1509	1519	1489	1516	1504	1504	1511	64	12	1515
Strain 084	1525	1531	1522	1522	1538	1524	1515	1500	1526	1525	1536	1533	1490	1515	1490	1540	1515	1490	1490	1490	1540	1527	1527	1547	1515	1523	1533	1522	1490	1540	1524	1522	1539	1532	1513	1530	1523	1521	1543	1532	1515	1524	1526	1512	1522	1519	1518	1516	1531
Strain 085	1524	1551	1529	1529	1450	1478	1509	1525	1538	1526	1490	1535	1526	1509	1526	1512	1514	1526	1526	1526	1512	1454	1492	1499	1509	1509	1533	1444	1526	1513	1492	1509	1512	1535	1522	1534	1480	1499	1495	1452	1532	1501	1497	1496	1505	1482	1513	1509	1531
Strain 086	1542	1535	1517	1517	1562	1555	1547	1558	1542	1563	1554	1569	1528	1547	1528	1566	1557	1529	1528	1528	1566	1556	1556	1550	1547	1559	1569	1542	1527	1566	1554	1558	1566	1554	1549	1568	1557	1561	1560	1556	1563	1538	1563	1540	1559	1551	1547	1547	1568
Strain 087	1490	1541	1534	1534	1544	1551	1534	1532	1534	1513	1554	1528	1515	1535	1515	1549	1528	1516	1515	1515	1549	1547	1535	1557	1534	1536	1528	1552	1514	1549	1535	1536	1548	45	1539	1527	1538	1550	1555	1548	1521	1511	1543	1516	1518	1542	1535	1534	1527
Strain 088	1504	1541	1539	1539	1432	1459	1501	1526	1542	1530	1464	1524	1515	1501	1515	1507	1520	1514	1515	1514	1507	1438	1501	1465	1502	1493	1521	1401	1514	1508	1500	1494	1507	1541	1517	1520	1444	1509	1476	1437	1537	1504	1503	1490	1481	1466	1505	1501	1520
Strain 009	1515	1526	1522	1522	1459	1474	1504	1507	1535	1527	1300	1548	1513	1505	1513	1482	1507	1512	1513	1512	1482	1468	1490	1129	1504	1484	1548	1491	1512	1484	1488	1484	1482	1532	1520	1548	1462	1505	1250	1465	1518	1477	1490	1479	1508	1476	1506	1504	1544
Strain 090	1532	1544	1535	1535	1485	1510	1505	1518	1527	1527	1500	1512	1517	1505	1517	1506	1512	1517	1517	1517	1507	1486	1484	1508	1505	1496	1513	1488	1517	1506	1476	1496	1506	1540	1509	1513	1511	1511	1524	1483	1526	1424	1487	1466	1510	1504	1506	1506	1511
Strain 091	1515	1559	1560	1560	1474	1462	1509	1533	1552	1543	360	1542	1531	1509	1531	1525	1509	1531	1531	1531	1525	1491	1493	296	1509	1524	1541	1466	1531	1526	1493	1523	1525	1559	1535	1540	1488	1512	326	1488	1544	1518	1499	1507	1517	1480	1510	1509	1538
Strain 092	1520	1541	1543	1543	1503	1487	1495	1527	1529	1532	1481	1534	1511	1495	1511	1506	1524	1511	1511	1511	1506	1508	1483	1479	1495	1504	1536	1501	1511	1506	1483	1503	1505	1523	1527	1534	1490	1451	1473	1511	1534	1431	1488	1478	1464	1520	1496	1495	1535
Strain 094	1524	1558	1542	1542	1508	1511	1517	1533	1562	1547	1524	1541	1532	1517	1532	1526	1531	1532	1532	1532	1526	1514	1507	1532	1517	1500	1543	1503	1532	1527	1507	1501	1525	1552	1534	1540	1522	1513	1525	1514	1531	1497	1510	1488	1502	1525	1519	1518	1542
Strain 098	1503	1544	1527	1527	1403	1435	1501	1519	1541	1527	1478	1522	1512	1501	1512	1504	1529	1512	1512	1512	1504	730	1493	1436	1501	1495	1521	1409	1512	1505	1491	1494	1504	1538	1526	1520	1405	1494	1481	696	1525	1504	1506	1492	1501	1410	1501	1501	1519
[truncated: 70 more columns]
